# Supplementary material for: [(Z)-O-Isopropyl N-(4-chloro­phen­yl)thio­carbamato-κS](tricyclo­hexyl­phosphine-κP)gold(I)
Source: Acta Crystallogr Sect E Struct Rep Online. 2010 Mar 20;66(Pt 4):m420. doi: 10.1107/S1600536810009736 (PMC2983867; doi:10.1107/S1600536810009736)
Supplement: Supplementary file 2 [file e-66-0m420-Isup2.hkl]

#
# h,k,l, Fc-squared, Fo-squared, sigma(Fo-squared) and status flag
#
data_I
_shelx_title '  Template texray.inf'
_shelx_refln_list_code          4
_shelx_F_calc_maximum      392.87
_exptl_crystal_F_000      1416.00
_reflns_d_resolution_high  0.7696
 
loop_
 _symmetry_equiv_pos_as_xyz
 'x, y, z'
 '-x, y+1/2, -z+1/2'
 '-x, -y, -z'
 'x, -y-1/2, z-1/2'
 
_cell_length_a     9.4547
_cell_length_b    26.1368
_cell_length_c    12.3255
_cell_angle_alpha  90.000
_cell_angle_beta  100.162
_cell_angle_gamma  90.000
 
_shelx_F_squared_multiplier     1.000
 
loop_
 _refln_index_h
 _refln_index_k
 _refln_index_l
 _refln_F_squared_calc
 _refln_F_squared_meas
 _refln_F_squared_sigma
 _refln_observed_status
   1   0   0   109547.86   126247.46   3331.65 o
   2   0   0       93.29      137.49     49.09 o
   3   0   0     5212.35     5013.47    157.20 o
   4   0   0    42093.09    43710.17   1036.03 o
   5   0   0    21678.93    22133.86    563.65 o
   6   0   0     3710.11     3949.79    168.57 o
   7   0   0     4896.74     4654.28    200.96 o
   8   0   0     3502.62     3311.37    173.53 o
   9   0   0     3682.07     3772.97    188.26 o
  10   0   0     1648.16     1775.99    220.86 o
  11   0   0        3.54     -115.68    126.71 o
  12   0   0       55.07      112.01    153.66 o
   1   1   0     1167.10     1199.35     33.74 o
   2   1   0    23813.61    24961.92    628.92 o
   3   1   0      646.35      640.73     39.25 o
   4   1   0     4279.60     4117.58    115.52 o
   5   1   0       50.38       61.28     37.63 o
   6   1   0      189.33      187.99     47.70 o
   7   1   0      207.65      280.98     63.20 o
   8   1   0      248.72      230.20     60.90 o
   9   1   0      185.66      171.70     58.18 o
  10   1   0        2.26       65.56     61.64 o
  11   1   0      147.64      196.33    107.66 o
  12   1   0      123.37      -30.15    141.23 o
   1   2   0    35112.40    39188.48    902.77 o
   2   2   0      137.67       73.37     34.66 o
   3   2   0    24220.36    23548.00    984.06 o
   4   2   0    40899.39    42518.86    713.88 o
   5   2   0    25266.78    24712.79    439.84 o
   6   2   0      893.67      770.91     61.39 o
   7   2   0      585.79      594.57     64.76 o
   8   2   0     5094.83     5210.30    154.53 o
   9   2   0     3448.23     3368.01    124.36 o
  10   2   0      713.94      621.89     86.95 o
  11   2   0      183.26      121.17    106.27 o
  12   2   0      146.59      -91.18    148.93 o
   1   3   0    11285.33    11173.69    466.11 o
   2   3   0    42039.36    44494.38    838.02 o
   3   3   0    12083.94    13182.04    275.60 o
   4   3   0     4458.32     4586.30    271.70 o
   5   3   0      183.98      338.41     45.39 o
   6   3   0     3232.55     3231.13    107.02 o
   7   3   0     6173.79     5910.00    158.16 o
   8   3   0      251.32      189.81     58.53 o
   9   3   0        0.18       64.68     52.54 o
  10   3   0      622.43      921.03     99.43 o
  11   3   0      508.10      513.75    119.98 o
  12   3   0      141.89      144.56    176.93 o
   0   4   0     8823.06     9242.59    216.37 o
   1   4   0     9217.67     9623.63    170.50 o
   2   4   0      309.22      279.75     37.40 o
   3   4   0     7572.78     7348.23    170.37 o
   4   4   0    36998.12    38012.52    739.72 o
   5   4   0    16947.15    16725.84    360.63 o
   6   4   0     3932.51     3759.77    117.06 o
   7   4   0      524.28      748.35     66.82 o
   8   4   0     1747.05     1934.33     95.32 o
   9   4   0     1816.68     1956.93    121.46 o
  10   4   0      776.78      624.23     91.03 o
  11   4   0       50.06      121.08    112.09 o
  12   4   0       84.43      228.56    175.88 o
   1   5   0    19772.35    22156.17    329.97 o
   2   5   0    24778.77    25860.48    508.67 o
   3   5   0    21844.07    23549.57    404.77 o
   4   5   0     1118.83     1280.01     69.01 o
   5   5   0     3311.70     3199.32    114.09 o
   6   5   0    12230.41    11861.75    282.87 o
   7   5   0    12806.23    11059.33    657.27 o
   8   5   0     4906.26     4557.60    207.44 o
   9   5   0      244.38      457.68     81.21 o
  10   5   0     1042.55     1302.42    113.63 o
  11   5   0     1225.14     1450.28    141.70 o
   0   6   0     4065.24     4304.86    122.20 o
   1   6   0     1707.51     1666.41     65.56 o
   2   6   0     3154.21     3361.63     78.30 o
   3   6   0     1412.36     1287.59     51.09 o
   4   6   0     4109.26     3860.57    110.91 o
   5   6   0     2792.24     2650.25     88.22 o
   6   6   0     1682.69     1426.01    168.34 o
   7   6   0      280.54      181.52     80.56 o
   8   6   0      653.11      713.35     92.65 o
   9   6   0      800.04      624.94    191.94 o
  10   6   0      481.55      336.03    118.35 o
  11   6   0       95.74      116.15     82.46 o
   1   7   0    14004.17    14659.98    229.09 o
   2   7   0    71720.75    77335.17   1240.36 o
   3   7   0    33043.99    34235.15    891.26 o
   4   7   0     6559.93     6500.10    143.46 o
   5   7   0     4210.23     3915.04    108.64 o
   6   7   0    18545.46    18377.41    371.88 o
   7   7   0    10862.24    10623.92    234.17 o
   8   7   0     5722.13     4704.80    358.91 o
   9   7   0      137.31      222.42     76.11 o
  10   7   0     2144.69     2833.31    188.74 o
  11   7   0     1764.14     2156.19    173.01 o
   0   8   0     6261.29     5866.43    417.58 o
   1   8   0      215.57      212.58     26.55 o
   2   8   0      880.40      947.06     40.53 o
   3   8   0     2285.44     2445.49     70.86 o
   4   8   0     6601.40     6827.39    260.86 o
   5   8   0      219.26      251.30     43.62 o
   6   8   0       82.02       83.26     55.62 o
   7   8   0     1132.77     1082.24     75.76 o
   8   8   0      294.28      248.92     69.34 o
   9   8   0        6.37       13.47     63.09 o
  10   8   0       53.73      121.23    103.34 o
  11   8   0      112.25      -23.96     83.33 o
   1   9   0    19639.91    20396.65    314.27 o
   2   9   0    66675.07    70460.14    937.04 o
   3   9   0    41952.02    43234.32    715.59 o
   4   9   0      192.79      255.33     40.04 o
   5   9   0      980.40      904.69     57.23 o
   6   9   0     7127.36     6728.32    163.44 o
   7   9   0    14284.14    13552.31    320.83 o
   8   9   0     2421.78     2184.01    121.34 o
   9   9   0      484.45      429.83     78.29 o
  10   9   0      901.05     1467.69    149.36 o
  11   9   0     1221.42     1502.32    273.89 o
   0  10   0    36080.27    35686.18   1258.64 o
   1  10   0     9165.32     8941.36    155.06 o
   2  10   0     2793.19     2780.28     68.06 o
   3  10   0    10141.47     9606.65    187.19 o
   4  10   0    12604.68    12120.84    232.34 o
   5  10   0     7378.32     7415.19    167.11 o
   6  10   0      169.36      142.82     47.49 o
   7  10   0      204.32      405.78     72.84 o
   8  10   0      767.48      827.20     87.12 o
   9  10   0      480.56      554.97    108.80 o
  10  10   0       13.04       90.33     85.93 o
  11  10   0        5.80      -37.09     81.40 o
   1  11   0    26651.63    28435.95    432.58 o
   2  11   0    42515.45    43897.48    650.82 o
   3  11   0    15164.44    15006.05    339.04 o
   4  11   0     8215.73     8614.92    231.54 o
   5  11   0     1914.12     1832.38     65.35 o
   6  11   0     6702.66     6517.01    161.52 o
   7  11   0     1623.18     1615.36    101.83 o
   8  11   0      652.52      530.78     76.87 o
   9  11   0       22.50      110.94    148.85 o
  10  11   0      435.40      686.36    120.06 o
  11  11   0      964.88     1273.88    206.51 o
   0  12   0    77714.56    77901.06   1436.76 o
   1  12   0     8444.61     8051.02    149.71 o
   2  12   0     1869.40     2044.75     84.22 o
   3  12   0     6540.27     5740.36    129.65 o
   4  12   0    21677.78    21421.85    537.46 o
   5  12   0     5705.21     5637.97    121.78 o
   6  12   0     1498.29     1512.71     66.65 o
   7  12   0      521.16      666.29     80.61 o
   8  12   0      838.64     1023.52    129.62 o
   9  12   0      861.51      922.23    132.83 o
  10  12   0      493.72      497.70    117.43 o
  11  12   0        4.27      -25.51     83.82 o
   1  13   0    18095.02    18740.60    270.96 o
   2  13   0     5590.13     5531.37    113.48 o
   3  13   0    11956.54    12244.25    235.37 o
   4  13   0       53.11       57.46     32.99 o
   5  13   0      203.67      182.18     52.75 o
   6  13   0     2629.90     2670.39     84.92 o
   7  13   0     3703.27     3369.87    236.91 o
   8  13   0      451.04      413.10    104.62 o
   9  13   0       98.60       29.14     86.54 o
  10  13   0       83.14      131.10    165.30 o
  11  13   0       66.96      228.63    206.69 o
   0  14   0    30765.06    29639.39    577.72 o
   1  14   0    23942.93    22849.64    463.01 o
   2  14   0     1958.62     2130.26     81.49 o
   3  14   0     2679.11     2211.34     74.94 o
   4  14   0    16779.69    16356.67    307.07 o
   5  14   0    16525.36    16199.44    310.56 o
   6  14   0      639.08      675.24     69.91 o
   7  14   0      743.80      850.49    123.82 o
   8  14   0     3305.91     4317.31    247.90 o
   9  14   0     1882.67     1903.25    170.38 o
  10  14   0      412.50      519.43    209.75 o
  11  14   0       16.01      192.50    152.00 o
   1  15   0     2086.34     2119.76     56.37 o
   2  15   0       27.85        4.33     24.48 o
   3  15   0       13.93       24.37     31.27 o
   4  15   0       27.16       -0.15     33.72 o
   5  15   0      791.00      786.30     57.99 o
   6  15   0      377.91      398.39     50.33 o
   7  15   0      190.11      165.04     94.48 o
   8  15   0       72.34       38.32     84.36 o
   9  15   0       26.37      -10.04     84.22 o
  10  15   0      130.80      320.56    137.91 o
   0  16   0    16534.26    16539.77    349.44 o
   1  16   0    18001.86    17530.65    242.43 o
   2  16   0      689.43      727.70     65.55 o
   3  16   0     5193.17     4740.18    122.33 o
   4  16   0     9655.87     9226.76    264.86 o
   5  16   0    13138.08    13065.23    264.63 o
   6  16   0     6104.18     5881.59    257.48 o
   7  16   0       50.74       53.48     82.83 o
   8  16   0     3653.37     4060.14    339.95 o
   9  16   0     3555.04     3519.85    219.42 o
  10  16   0      985.93     1077.65    270.74 o
   1  17   0      588.11      557.91     36.34 o
   2  17   0      651.24      475.99     76.38 o
   3  17   0      958.75      904.57     57.04 o
   4  17   0      305.07      252.35     43.89 o
   5  17   0      151.66       88.29     42.84 o
   6  17   0      919.12     1024.17    129.62 o
   7  17   0      987.63     1027.13    137.92 o
   8  17   0      142.48      329.40    126.62 o
   9  17   0       69.93      217.48     94.48 o
  10  17   0      333.16      594.93    114.95 o
   0  18   0    12749.36    12496.36    288.42 o
   1  18   0     6881.94     6990.95    121.82 o
   2  18   0     1001.15     1104.66     67.10 o
   3  18   0     1197.38     1130.19     63.80 o
   4  18   0     8513.25     8559.62    192.30 o
   5  18   0     7638.69     7629.46    319.51 o
   6  18   0     1761.76     1441.62    142.92 o
   7  18   0       34.05      157.42     93.17 o
   8  18   0     1942.66     2214.27    428.86 o
   9  18   0     2736.30     2838.23    202.03 o
  10  18   0     1270.91     1466.45    161.28 o
   1  19   0     4990.46     4961.52     99.04 o
   2  19   0    10397.05    10674.71    230.79 o
   3  19   0     2023.33     2005.72     82.52 o
   4  19   0      431.42      455.41     52.11 o
   5  19   0      532.85      588.30     68.05 o
   6  19   0     3465.18     3236.51    199.47 o
   7  19   0     2941.20     3022.08    513.21 o
   8  19   0     1173.75     1113.48    146.29 o
   9  19   0       23.43      307.85    235.65 o
  10  19   0      303.86      523.15    123.53 o
   0  20   0     2756.71     2862.33     97.35 o
   1  20   0     6924.24     7367.91    130.05 o
   2  20   0      368.76      431.72     55.05 o
   3  20   0     2257.99     2164.73     88.11 o
   4  20   0     4069.94     4049.72    128.40 o
   5  20   0     5940.97     5855.78    255.06 o
   6  20   0     1047.47      760.35    123.93 o
   7  20   0      459.59      414.68    146.57 o
   8  20   0      486.47      570.47    122.07 o
   9  20   0     1276.65     1241.69    163.91 o
   1  21   0     7805.09     7613.94    203.37 o
   2  21   0    13464.06    12363.66    673.52 o
   3  21   0    12871.05    12487.20    258.08 o
   4  21   0       58.11       67.07     49.64 o
   5  21   0     2424.35     2468.87    173.82 o
   6  21   0     5010.41     5009.67    247.48 o
   7  21   0     4052.02     3956.27    226.48 o
   8  21   0      327.56      271.36    103.39 o
   9  21   0       21.03      146.38    102.15 o
   0  22   0     2188.92     1932.87    134.97 o
   1  22   0      872.05     1121.91     55.53 o
   2  22   0      956.02     1038.87     66.08 o
   3  22   0       10.63       75.12     43.70 o
   4  22   0      649.55      553.19     69.44 o
   5  22   0      534.38      557.69    104.28 o
   6  22   0     1196.33     1177.88    141.46 o
   7  22   0       86.09       67.34     93.99 o
   8  22   0       12.54      118.50    102.28 o
   9  22   0      209.45      180.21    112.71 o
   1  23   0     8544.82     8098.63    211.57 o
   2  23   0    21164.77    20550.81    470.42 o
   3  23   0    10289.19     9882.91    260.22 o
   4  23   0      913.02      909.79    119.05 o
   5  23   0     1313.47     1333.57    141.66 o
   6  23   0     3849.94     3925.06    219.99 o
   7  23   0     2382.24     2483.01    195.95 o
   8  23   0      403.44      346.01    122.15 o
   0  24   0      205.02      171.33     46.00 o
   1  24   0       43.05      239.99     40.52 o
   2  24   0       55.63      131.41     39.19 o
   3  24   0      258.33      371.85     75.75 o
   4  24   0      832.00      651.88    107.52 o
   5  24   0       42.54      128.47     82.83 o
   6  24   0       39.95       91.97    105.18 o
   7  24   0       31.62      -22.74     91.69 o
   8  24   0        6.87      -34.31     98.00 o
   1  25   0     7414.51     7395.67    138.35 o
   2  25   0    10606.25    10780.78    355.82 o
   3  25   0     9731.00     9784.93    262.59 o
   4  25   0     1356.94     1303.07    137.94 o
   5  25   0      486.02      598.54    109.14 o
   6  25   0     2376.35     2290.72    180.25 o
   7  25   0     1695.85     1604.36    167.48 o
   8  25   0      360.96      206.33    112.23 o
   0  26   0     4188.27     3998.46    185.11 o
   1  26   0     2848.45     2748.66     81.19 o
   2  26   0      136.09      169.15     50.25 o
   3  26   0       54.14      113.82     54.81 o
   4  26   0      677.50      849.50    117.72 o
   5  26   0     1094.32     1209.09    222.35 o
   6  26   0      111.54      250.46     91.56 o
   7  26   0       46.69      133.26     99.76 o
   1  27   0     2527.95     2616.71    110.53 o
   2  27   0     4088.23     3891.88    209.05 o
   3  27   0     2335.42     2469.26    169.76 o
   4  27   0      214.18      123.66    135.54 o
   5  27   0      832.46      863.28    126.42 o
   6  27   0     1948.00     1893.20    172.71 o
   7  27   0     1661.99     1808.90    179.47 o
   1  28   0     3019.34     3055.80     96.36 o
   2  28   0      241.33      238.58     67.10 o
   3  28   0      839.00      778.76    117.93 o
   4  28   0     2383.29     2465.10    178.63 o
   5  28   0     3023.30     2992.78    200.83 o
   6  28   0      566.93      626.36    117.57 o
   1  29   0      426.22      524.05     62.74 o
   2  29   0      920.79      965.29    117.79 o
   3  29   0      271.88      295.36     87.80 o
   4  29   0       99.53      213.24     84.96 o
   5  29   0       61.06       61.40     86.15 o
   6  29   0      375.46      259.39    102.57 o
   0  30   0     3860.57     4039.91    267.41 o
   1  30   0     1478.09     1727.11    123.80 o
   2  30   0       15.12        4.17     63.10 o
   3  30   0     1247.27     1097.95    129.67 o
   4  30   0     3877.60     4460.39    248.08 o
   5  30   0     2978.79     3104.04    210.37 o
   1  31   0       18.40      152.26    100.11 o
   2  31   0       16.17      185.69     71.96 o
   3  31   0       19.13      140.98     78.86 o
   4  31   0      165.32      193.57     91.40 o
   0  32   0     3755.39     4012.43    280.89 o
   1  32   0     2935.89     3907.43    279.14 o
   2  32   0      132.60      216.46     68.61 o
   3  32   0      943.47      882.21    173.08 o
   4  32   0     2728.79     2920.39    200.69 o
   1  33   0      527.42      819.57    154.53 o
   2  33   0      763.89      942.07    167.31 o
 -12   1   1      714.05      936.12    213.86 o
 -11   1   1      816.71     1100.00    140.63 o
 -10   1   1      397.64      598.09     72.96 o
  -9   1   1     1193.31     1041.25     89.08 o
  -8   1   1     5299.08     4762.20    146.92 o
  -7   1   1     8873.05     8461.49    199.98 o
  -6   1   1     4946.04     4580.22    149.37 o
  -5   1   1       87.50      137.23     40.49 o
  -4   1   1    16029.93    16490.90    344.10 o
  -3   1   1    68243.29    74188.55   1389.63 o
  -2   1   1    45524.53    49549.34    807.93 o
  -1   1   1    18325.86    19397.61    284.48 o
   0   1   1    24048.57    26570.13    623.58 o
   1   1   1   111430.43   123452.81   1989.28 o
   2   1   1   112799.00   125474.34   2019.53 o
   3   1   1    27605.74    30112.05    523.87 o
   4   1   1       71.58       26.83     30.22 o
   5   1   1    23427.90    22728.29    409.55 o
   6   1   1     6399.29     5906.65    150.45 o
   7   1   1     2304.86     2399.51     99.87 o
   8   1   1      136.49       93.76     53.57 o
   9   1   1      625.79      884.54     95.44 o
  10   1   1     1050.15     1305.28    145.45 o
  11   1   1      870.09      944.06    141.19 o
 -12   2   1       57.37       53.20    167.13 o
 -11   2   1       64.84       69.26     90.00 o
 -10   2   1      739.40      770.28     77.60 o
  -9   2   1      673.22      715.42     74.70 o
  -8   2   1        9.67       67.27     55.53 o
  -7   2   1     5417.87     5114.71    146.22 o
  -6   2   1     1951.29     1909.15    120.68 o
  -5   2   1     3278.10     3185.66    112.72 o
  -4   2   1     1101.61      869.79     97.53 o
  -3   2   1     2203.23     2498.11    106.93 o
  -2   2   1    35388.94    39207.52    643.75 o
  -1   2   1    11002.12    11970.13    230.97 o
   0   2   1     5448.85     5849.12    100.56 o
   1   2   1     5037.10     5763.99    161.88 o
   2   2   1      271.05      220.64     28.16 o
   3   2   1    16753.13    17709.54    360.77 o
   4   2   1     3245.66     3107.50    118.93 o
   5   2   1     3818.49     3752.85    107.90 o
   6   2   1      451.68      472.76     56.25 o
   7   2   1      995.53     1203.93     77.84 o
   8   2   1       38.99       20.44     55.70 o
   9   2   1      338.76      421.58     77.34 o
  10   2   1       10.57      -85.80    123.03 o
  11   2   1       15.54      206.00    109.34 o
 -12   3   1      482.50      439.27    189.18 o
 -11   3   1      804.94     1154.39    131.53 o
 -10   3   1       36.21      202.39    109.08 o
  -9   3   1      113.39       51.69     56.16 o
  -8   3   1     4996.94     4256.96    226.38 o
  -7   3   1    14351.28    13699.42    325.82 o
  -6   3   1     6566.74     6101.39    239.94 o
  -5   3   1      994.01      952.49     57.86 o
  -4   3   1    18294.60    18955.59    338.45 o
  -3   3   1    35002.48    37029.52    617.35 o
  -2   3   1    62369.93    66731.36   1088.09 o
  -1   3   1     6152.51     6458.37    112.69 o
   0   3   1    15607.49    17037.41    249.93 o
   1   3   1    39091.34    44205.41    838.81 o
   2   3   1    25671.46    28547.80    476.78 o
   3   3   1     3628.01     3869.69    124.33 o
   4   3   1     2321.72     2112.82     71.89 o
   5   3   1     9199.92     8612.61    183.79 o
   6   3   1    18202.68    17309.79    332.14 o
   7   3   1     3155.67     2762.31    114.13 o
   8   3   1     1040.09      871.28     72.81 o
   9   3   1      774.57     1086.52    102.44 o
  10   3   1     1610.34     1884.82    180.22 o
  11   3   1      276.36      437.34    117.64 o
 -12   4   1        8.78       55.30    152.78 o
 -11   4   1      329.72      375.74     95.99 o
 -10   4   1     1957.79     2059.84    158.47 o
  -9   4   1     3574.42     3847.09    235.98 o
  -8   4   1       98.74      130.13     41.65 o
  -7   4   1       61.93        2.91     48.05 o
  -6   4   1    12086.69    11900.97    244.80 o
  -5   4   1    16889.65    16042.84    301.25 o
  -4   4   1     4883.23     4355.05    107.37 o
  -3   4   1       11.16       57.17     26.95 o
  -2   4   1    42398.76    46460.16    765.36 o
  -1   4   1    11856.87    12941.88    192.85 o
   0   4   1     3286.50     3439.71     68.47 o
   1   4   1      364.28      438.00     33.59 o
   2   4   1     4543.40     4488.63     95.93 o
   3   4   1    12478.54    12650.67    232.14 o
   4   4   1    27991.31    28461.55    492.05 o
   5   4   1     7548.91     7096.06    160.49 o
   6   4   1     1686.55     1528.90     77.13 o
   7   4   1     3869.05     4053.34    207.59 o
   8   4   1     7013.52     6776.81    177.73 o
   9   4   1      791.07      793.77     93.40 o
  10   4   1      323.22      318.65    100.91 o
  11   4   1      188.32      433.42    124.21 o
 -12   5   1      462.86      909.87    222.09 o
 -11   5   1       71.31       47.24     81.39 o
 -10   5   1       80.23      153.93     71.08 o
  -9   5   1      259.54      135.21     57.25 o
  -8   5   1     1323.58     1198.09     81.46 o
  -7   5   1     3553.88     3495.98    121.05 o
  -6   5   1     5764.89     5521.35    144.49 o
  -5   5   1     1399.56     1551.79     82.45 o
  -4   5   1     5400.47     6028.21    132.81 o
  -3   5   1    31404.27    32704.53    639.86 o
  -2   5   1     4519.08     4407.71     79.63 o
  -1   5   1     1152.09     1193.07     37.01 o
   0   5   1     2735.25     2915.30     64.66 o
   1   5   1    27215.66    28896.43    422.81 o
   2   5   1      243.77      259.03     37.87 o
   3   5   1      608.28      809.79     54.32 o
   4   5   1     1346.18     1047.72     52.08 o
   5   5   1     7479.11     7164.65    161.55 o
   6   5   1     6873.92     6773.93    164.33 o
   7   5   1     4911.62     4499.82    138.40 o
   8   5   1        9.53      -20.00     65.57 o
   9   5   1      221.56      362.34     79.03 o
  10   5   1      548.38      702.41     95.14 o
  11   5   1      510.06      623.77    131.66 o
 -12   6   1       27.69      421.01    160.75 o
 -11   6   1      590.81      452.51    163.98 o
 -10   6   1     3530.18     3545.66    200.82 o
  -9   6   1     4772.24     5116.01    154.71 o
  -8   6   1     1768.62     2129.32     99.34 o
  -7   6   1     4179.18     3896.66    126.91 o
  -6   6   1    17363.67    17477.18    333.92 o
  -5   6   1    33196.06    33095.52    573.15 o
  -4   6   1    11261.91    10092.41    198.90 o
  -3   6   1    11249.50    12558.41    268.63 o
  -2   6   1     8436.09     8877.00    131.89 o
  -1   6   1    98414.10   109080.60   1536.30 o
   0   6   1    17180.50    18218.34    273.92 o
   1   6   1      402.30      460.36     38.97 o
   2   6   1     1075.69      890.48     53.62 o
   3   6   1    18298.61    16810.78    702.96 o
   4   6   1     6272.96     5832.22    132.30 o
   5   6   1    13013.21    12957.79    254.47 o
   6   6   1       90.46      110.72     56.56 o
   7   6   1     5697.94     6329.33    166.56 o
   8   6   1     8876.42     8932.93    255.79 o
   9   6   1     5151.59     5015.60    188.12 o
  10   6   1      303.06      199.37     95.03 o
  11   6   1      143.65      358.24    173.26 o
 -11   7   1       18.07       21.62     84.34 o
 -10   7   1       62.34      186.30    253.50 o
  -9   7   1      174.18      165.57     70.90 o
  -8   7   1     1743.69     1676.38    125.84 o
  -7   7   1      540.69      538.45     65.63 o
  -6   7   1     1189.17     1249.03     71.27 o
  -5   7   1      202.72      147.13     40.75 o
  -4   7   1     4318.23     4392.29    108.44 o
  -3   7   1     1250.63     1315.65     72.55 o
  -2   7   1     2819.86     2830.82     55.90 o
  -1   7   1     2242.58     2245.57     52.52 o
   0   7   1    14309.01    15424.34    237.20 o
   1   7   1      279.98      281.97     22.77 o
   2   7   1    14677.72    14723.03    301.21 o
   3   7   1     1993.77     2228.71     78.77 o
   4   7   1       20.88       -9.05     28.72 o
   5   7   1        3.61       49.05     36.55 o
   6   7   1      838.12      811.34     62.47 o
   7   7   1      116.54      135.33     53.14 o
   8   7   1      475.89      303.91     76.63 o
   9   7   1        0.22       29.61     63.70 o
  10   7   1       57.12      128.47     73.80 o
  11   7   1        7.99      174.13    162.58 o
 -11   8   1      523.96      404.75    108.95 o
 -10   8   1     2886.23     3317.66    222.35 o
  -9   8   1     4627.34     5041.64    488.10 o
  -8   8   1      820.41     1131.77    141.33 o
  -7   8   1      493.14      417.51     60.69 o
  -6   8   1    19694.88    19050.23    359.65 o
  -5   8   1    28811.18    28372.70    512.65 o
  -4   8   1     7589.44     7029.58    178.06 o
  -3   8   1     1804.48     1752.05     47.05 o
  -2   8   1    13968.16    15035.49    214.27 o
  -1   8   1    27125.72    28759.79    385.75 o
   0   8   1    31789.69    34250.28    455.83 o
   1   8   1     9280.73     9626.64    157.74 o
   2   8   1     4849.83     4648.67    122.75 o
   3   8   1    29456.81    28364.66    707.04 o
   4   8   1    46810.69    47427.37    918.27 o
   5   8   1     8774.76     8519.54    214.11 o
   6   8   1      444.52      441.24     62.39 o
   7   8   1     4148.74     3891.75    263.40 o
   8   8   1     7552.68     7209.28    296.72 o
   9   8   1     2573.28     2352.04    134.55 o
  10   8   1      761.46      357.89     83.89 o
  11   8   1      201.82      547.57    101.16 o
 -11   9   1       28.15     -105.52     74.36 o
 -10   9   1        6.92      -14.89     82.34 o
  -9   9   1        0.40       33.92     85.55 o
  -8   9   1      724.34      820.88     70.40 o
  -7   9   1     3041.37     2924.96    109.90 o
  -6   9   1      476.31      546.96     58.47 o
  -5   9   1      124.08       87.65     38.73 o
  -4   9   1      822.84     1043.09     47.68 o
  -3   9   1     5910.36     5882.79    111.35 o
  -2   9   1    14594.82    14955.26    215.09 o
  -1   9   1     4163.97     4351.62     77.41 o
   0   9   1     1717.20     1859.23     50.21 o
   1   9   1     1352.74     1226.19     40.90 o
   2   9   1      470.04      459.65     56.00 o
   3   9   1      238.66       87.60     33.47 o
   4   9   1     2507.88     2183.77     88.83 o
   5   9   1     2485.96     2437.67    102.30 o
   6   9   1      333.08      272.50     73.76 o
   7   9   1      333.27      103.99     87.61 o
   8   9   1      340.06      349.72     95.80 o
   9   9   1        5.90       81.31     61.28 o
  10   9   1       46.28       77.37    174.13 o
  11   9   1        2.98      -76.11     72.00 o
 -11  10   1      202.09      153.49     98.79 o
 -10  10   1     2179.26     2237.82    231.36 o
  -9  10   1     2342.26     2318.81    172.45 o
  -8  10   1      969.36      961.03    124.97 o
  -7  10   1     1455.07     1393.03    113.39 o
  -6  10   1     9322.50     8962.00    199.37 o
  -5  10   1    13357.08    12622.87    250.00 o
  -4  10   1     9650.76     9228.82    182.19 o
  -3  10   1     1192.87     1221.61     44.79 o
  -2  10   1    14505.33    15069.01    218.60 o
  -1  10   1    67015.29    74337.49    969.18 o
   0  10   1    89199.23    98519.95   1394.55 o
   1  10   1    23680.51    26104.55    393.47 o
   2  10   1     2848.70     2596.52    102.61 o
   3  10   1    31360.23    30529.19    763.81 o
   4  10   1    25443.00    24527.42    469.49 o
   5  10   1     9695.69     9481.85    270.16 o
   6  10   1       89.28       45.57     44.87 o
   7  10   1     1469.94     1467.68    102.99 o
   8  10   1     2618.98     2894.29    184.16 o
   9  10   1     2399.63     1757.10    210.17 o
  10  10   1      139.37      126.53     90.23 o
  11  10   1      114.75      236.41     93.79 o
 -11  11   1      138.00      325.76    138.26 o
 -10  11   1       10.50      107.30     88.51 o
  -9  11   1       16.11       29.47     83.78 o
  -8  11   1      947.95      975.78    127.00 o
  -7  11   1     3541.25     3464.79    116.34 o
  -6  11   1     5201.56     5042.09    144.29 o
  -5  11   1     1027.40     1026.59     48.62 o
  -4  11   1     2818.45     2907.82     81.80 o
  -3  11   1    14288.08    13557.09    224.36 o
  -2  11   1    16122.75    15612.37    227.83 o
  -1  11   1     7652.96     7757.47    125.02 o
   0  11   1     5887.25     5381.22     90.66 o
   1  11   1    23078.54    23149.24    354.15 o
   2  11   1    30036.29    30984.39    604.13 o
   3  11   1     3852.60     4179.06    195.89 o
   4  11   1     2578.24     2393.06     82.30 o
   5  11   1    10555.30    10249.11    263.29 o
   6  11   1     4889.41     4793.27    167.59 o
   7  11   1     1243.41     1207.99     96.25 o
   8  11   1       19.62       79.11     61.38 o
   9  11   1      263.22      395.43    107.52 o
  10  11   1      138.60      244.65     99.22 o
  11  11   1       33.94      -45.34    117.43 o
 -11  12   1      218.98      194.77    132.22 o
 -10  12   1      702.82      863.95    180.35 o
  -9  12   1      790.04      638.99    119.19 o
  -8  12   1      661.84      592.61    114.19 o
  -7  12   1      257.92      371.14     73.38 o
  -6  12   1      475.15      488.83     47.22 o
  -5  12   1     6805.16     6834.24    153.38 o
  -4  12   1     6006.51     5398.68    126.81 o
  -3  12   1      283.72      366.88     53.82 o
  -2  12   1     6922.57     7244.26    122.90 o
  -1  12   1    29424.91    30769.57    419.96 o
   0  12   1    34654.81    36334.79    454.05 o
   1  12   1     7589.39     7973.64    186.93 o
   2  12   1      977.13      785.95     55.44 o
   3  12   1    11540.90    11256.10    276.34 o
   4  12   1     7437.50     7380.07    166.14 o
   5  12   1     4283.82     4067.63    100.48 o
   6  12   1       27.77       -2.40     56.32 o
   7  12   1     2295.41     2310.81    167.89 o
   8  12   1     2443.34     2291.87    149.96 o
   9  12   1      941.13      733.92    125.92 o
  10  12   1       56.72       33.07     83.00 o
  11  12   1        0.71     -120.49    164.77 o
 -11  13   1      429.56      480.52    116.21 o
 -10  13   1      464.95      627.83    121.56 o
  -9  13   1      162.86      243.87    139.48 o
  -8  13   1     1724.68     1801.10    156.66 o
  -7  13   1     3206.72     3188.38    188.55 o
  -6  13   1     2155.14     2165.70     92.44 o
  -5  13   1      203.17      240.59     37.86 o
  -4  13   1    12187.55    12871.09    245.10 o
  -3  13   1    46739.73    47508.08    708.02 o
  -2  13   1    21303.06    20783.67    298.54 o
  -1  13   1     1327.79     1279.74     58.90 o
   0  13   1     9163.64     8380.24    126.93 o
   1  13   1    57360.70    56696.81    706.44 o
   2  13   1    28567.85    28195.38    560.42 o
   3  13   1     5303.64     5392.52    159.49 o
   4  13   1      221.35      208.55     42.97 o
   5  13   1     8756.77     8502.79    247.46 o
   6  13   1     4845.11     4530.26    131.39 o
   7  13   1     2309.12     2184.20    120.25 o
   8  13   1      111.72      213.98     69.08 o
   9  13   1     1328.02     1683.55    161.06 o
  10  13   1     1000.07     1375.95    166.17 o
  11  13   1      447.43      373.45     99.61 o
 -11  14   1        5.44      -83.46    211.15 o
 -10  14   1       31.76      100.36     97.43 o
  -9  14   1      260.48      222.45    124.96 o
  -8  14   1       12.24       94.52     89.24 o
  -7  14   1       21.07      -11.31     76.78 o
  -6  14   1     3020.52     2882.34    129.91 o
  -5  14   1     3627.26     3559.37    101.24 o
  -4  14   1     6283.81     5906.17    136.33 o
  -3  14   1     4368.84     3904.99     93.09 o
  -2  14   1     1343.67     1442.13     50.35 o
  -1  14   1     4018.95     3893.98     90.62 o
   0  14   1     1786.21     1647.02     55.49 o
   1  14   1      151.61      223.25     27.42 o
   2  14   1     1271.14     1331.52     72.86 o
   3  14   1     1560.66     1442.13     80.91 o
   4  14   1     7607.32     7466.03    170.08 o
   5  14   1       31.77       85.83     41.92 o
   6  14   1      179.14      243.11     53.15 o
   7  14   1      128.54       86.08     45.35 o
   8  14   1      209.80      197.99     95.32 o
   9  14   1       48.38      -10.87     79.17 o
  10  14   1      114.36       68.98     87.50 o
 -10  15   1        5.60      112.64    160.13 o
  -9  15   1      211.63      122.47     93.56 o
  -8  15   1     4310.20     3970.07    420.72 o
  -7  15   1     8891.92     8726.42    326.15 o
  -6  15   1     3326.03     3438.04    162.57 o
  -5  15   1      243.06      265.49     41.58 o
  -4  15   1    15413.57    15408.03    290.81 o
  -3  15   1    25599.60    24867.00    393.77 o
  -2  15   1    15918.31    14786.89    226.43 o
  -1  15   1       41.62       41.27     17.59 o
   0  15   1    12098.83    11451.13    221.12 o
   1  15   1    24153.70    22815.16    328.57 o
   2  15   1    35911.76    34492.90    679.45 o
   3  15   1     7429.55     7740.02    222.28 o
   4  15   1      218.45      225.02     52.52 o
   5  15   1     5104.87     4977.08    138.07 o
   6  15   1    16325.40    16439.30    325.38 o
   7  15   1     4097.36     3858.35    176.86 o
   8  15   1      190.57       -5.07     84.14 o
   9  15   1      979.81     1189.71    144.87 o
  10  15   1     1558.11     2260.96    255.25 o
 -10  16   1       55.60      282.15    158.21 o
  -9  16   1      556.41      712.42    127.31 o
  -8  16   1        7.08      122.73    103.96 o
  -7  16   1      162.81      129.08     93.45 o
  -6  16   1      264.96      356.80     73.76 o
  -5  16   1       53.46       58.52     42.66 o
  -4  16   1     1937.47     1904.16     88.69 o
  -3  16   1      566.00      496.94     41.23 o
  -2  16   1     2547.58     2616.30     75.49 o
  -1  16   1      106.41       84.89     32.22 o
   0  16   1      497.62      468.50     33.43 o
   1  16   1       14.16       72.99     26.09 o
   2  16   1      215.77      224.24     51.30 o
   3  16   1     1052.00     1023.59     76.15 o
   4  16   1       57.48       75.88     39.93 o
   5  16   1      171.99      113.05     45.40 o
   6  16   1       17.94      -28.79     40.94 o
   7  16   1       35.99      276.64    154.97 o
   8  16   1      339.55      538.34    117.68 o
   9  16   1        3.89       15.33     84.53 o
  10  16   1        3.17       44.78     76.36 o
 -10  17   1      234.15      735.97    155.76 o
  -9  17   1     1072.22      667.77    124.84 o
  -8  17   1     6803.62     6619.30    288.82 o
  -7  17   1     7515.92     7201.88    299.35 o
  -6  17   1     3236.47     3233.11    207.47 o
  -5  17   1     1169.51     1116.90    124.77 o
  -4  17   1     6953.50     6814.50    156.79 o
  -3  17   1    25988.35    26177.47    416.81 o
  -2  17   1    13810.03    13126.13    209.73 o
  -1  17   1      152.64      166.99     33.09 o
   0  17   1     2089.94     2133.03     63.26 o
   1  17   1    17046.58    15980.26    361.63 o
   2  17   1    10026.68     9276.43    273.85 o
   3  17   1     8157.38     8074.18    220.01 o
   4  17   1       64.21       35.38     39.61 o
   5  17   1     8200.30     7905.82    187.22 o
   6  17   1     8032.75     7779.75    188.62 o
   7  17   1     4275.78     3820.42    218.84 o
   8  17   1      169.29       50.62     90.79 o
   9  17   1      276.32      593.42    151.91 o
  10  17   1     1873.97     2559.07    253.15 o
 -10  18   1      592.72      977.81    160.13 o
  -9  18   1      770.37     1063.00    144.86 o
  -8  18   1      516.06      646.71    124.01 o
  -7  18   1      135.53      239.61     99.67 o
  -6  18   1     1801.46     1785.40    155.48 o
  -5  18   1     6025.08     5870.48    247.83 o
  -4  18   1     4172.96     4287.19    117.18 o
  -3  18   1      291.64      281.25     58.29 o
  -2  18   1      286.22      384.71     39.80 o
  -1  18   1     4986.97     4751.07    115.67 o
   0  18   1     2469.39     2442.36     65.47 o
   1  18   1      785.60      777.01     42.80 o
   2  18   1       83.90      107.39     37.80 o
   3  18   1     5849.93     5900.64    180.87 o
   4  18   1     4004.51     3873.19    131.08 o
   5  18   1     2934.68     3163.30    109.46 o
   6  18   1       84.85       53.03     66.54 o
   7  18   1      378.68      315.29    106.96 o
   8  18   1      919.60     1189.95    153.48 o
   9  18   1      603.72      843.58    155.93 o
  10  18   1        6.56      -86.64     81.37 o
 -10  19   1        5.92        4.87     89.90 o
  -9  19   1      828.28      846.48    141.67 o
  -8  19   1     2762.84     2362.69    190.77 o
  -7  19   1     3011.67     3140.78    202.54 o
  -6  19   1      407.64      510.62    102.35 o
  -5  19   1      787.57      865.94    118.12 o
  -4  19   1     6412.08     6554.88    188.33 o
  -3  19   1     4917.94     4741.30    116.87 o
  -2  19   1     5255.48     5085.84    124.81 o
  -1  19   1     2312.20     2209.52     69.05 o
   0  19   1     3287.99     3458.49     89.20 o
   1  19   1     6180.31     6010.95    253.17 o
   2  19   1    10679.46    10439.71    232.04 o
   3  19   1     3134.42     3325.09    130.92 o
   4  19   1        1.13        4.31     38.40 o
   5  19   1     2272.85     2212.28    117.94 o
   6  19   1     6847.13     6697.85    287.21 o
   7  19   1     3803.23     3649.05    223.64 o
   8  19   1      640.67      481.96    328.23 o
   9  19   1      202.43      363.20    124.00 o
  -9  20   1     1393.06     1676.58    164.83 o
  -8  20   1      476.79      520.31    118.41 o
  -7  20   1      116.94       99.43     94.66 o
  -6  20   1     3716.45     3805.48    208.66 o
  -5  20   1     9125.97     9284.45    424.48 o
  -4  20   1     7647.78     6900.14    196.53 o
  -3  20   1     2477.35     2374.49     83.99 o
  -2  20   1     2373.11     2299.30     74.48 o
  -1  20   1    10539.50    10234.17    164.75 o
   0  20   1     8399.01     8533.68    143.58 o
   1  20   1      928.66      836.76     58.19 o
   2  20   1     2222.25     2182.06     89.87 o
   3  20   1     7850.15     7606.36    222.23 o
   4  20   1     9486.78     9508.53    214.19 o
   5  20   1     1055.06     1073.77     87.96 o
   6  20   1      454.88      393.74    106.11 o
   7  20   1     2115.01     2378.98    189.53 o
   8  20   1     1643.60     1667.90    170.98 o
   9  20   1      668.86     1087.74    196.80 o
  -9  21   1      240.28      138.59     97.83 o
  -8  21   1      884.83      850.65    139.91 o
  -7  21   1      425.25      278.94    118.92 o
  -6  21   1       12.46       12.65     78.47 o
  -5  21   1     1825.23     1845.41    325.17 o
  -4  21   1     3355.28     3155.31    176.79 o
  -3  21   1      980.50     1177.04     95.31 o
  -2  21   1      876.10      877.06     53.86 o
  -1  21   1        5.72      293.54     38.86 o
   0  21   1     1108.83     1443.70     61.56 o
   1  21   1     1958.29     1571.68    184.61 o
   2  21   1     2106.33     1992.35     88.31 o
   3  21   1     1946.66     2171.02    159.22 o
   4  21   1      142.31      113.65     46.99 o
   5  21   1      138.27       58.00     54.92 o
   6  21   1      802.05      817.25    136.07 o
   7  21   1      984.46      797.15    135.39 o
   8  21   1      205.83      102.39    119.71 o
   9  21   1        0.43       61.24     99.93 o
  -9  22   1      776.78      948.40    151.68 o
  -8  22   1      648.59      773.58    244.05 o
  -7  22   1       15.01      -29.19    101.42 o
  -6  22   1     3299.89     3437.33    205.49 o
  -5  22   1     6507.29     6427.34    270.83 o
  -4  22   1     7274.88     6346.58    259.93 o
  -3  22   1      973.35      817.84     67.77 o
  -2  22   1     5594.59     5486.49    120.90 o
  -1  22   1    19574.34    19034.52    411.07 o
   0  22   1    18709.26    18742.46    294.93 o
   1  22   1     3304.35     3084.64    260.43 o
   2  22   1     3945.08     3671.57    119.21 o
   3  22   1    14138.18    13652.11    336.75 o
   4  22   1    10305.24    10379.31    232.48 o
   5  22   1     3125.46     3271.31    428.51 o
   6  22   1        7.27       11.46     79.75 o
   7  22   1     1577.30     1853.64    174.73 o
   8  22   1     2338.74     2265.99    198.20 o
   9  22   1      410.10      308.28    117.33 o
  -9  23   1      178.54      225.21    115.68 o
  -8  23   1       26.44       -9.01     95.77 o
  -7  23   1       29.41      -41.95     65.22 o
  -6  23   1       82.62      143.78     84.22 o
  -5  23   1      577.40      585.14    151.73 o
  -4  23   1      281.65      290.81     88.42 o
  -3  23   1       97.35       24.21     47.12 o
  -2  23   1        2.41       86.38     67.00 o
  -1  23   1        5.62      410.07     72.23 o
   0  23   1      183.91      515.95     50.32 o
   1  23   1      358.25      365.01     58.92 o
   2  23   1      659.61      785.87     66.47 o
   3  23   1      396.21      247.93     78.80 o
   4  23   1      884.81     1105.64     92.10 o
   5  23   1      594.06      603.21    110.72 o
   6  23   1        7.28      -23.39     86.55 o
   7  23   1      293.98      384.92    109.28 o
   8  23   1      197.62      189.30    105.81 o
  -8  24   1      630.92      805.78    145.50 o
  -7  24   1       48.05      152.01     82.48 o
  -6  24   1     1626.77     1340.35    176.67 o
  -5  24   1     6944.51     6277.57    270.89 o
  -4  24   1     5206.43     4997.06    231.81 o
  -3  24   1      198.51      235.81     56.45 o
  -2  24   1     9146.18     9160.25    213.71 o
  -1  24   1    22625.87    23311.45    306.82 o
   0  24   1    17787.69    17860.78    285.23 o
   1  24   1     4167.49     4136.58    150.80 o
   2  24   1      753.29      655.77     64.53 o
   3  24   1     8613.38     8223.09    239.17 o
   4  24   1     6576.05     6412.20    203.14 o
   5  24   1     2117.29     1983.89    197.24 o
   6  24   1       86.08      163.72     89.18 o
   7  24   1     1408.45     1544.72    268.73 o
   8  24   1     1153.57     1059.51    157.69 o
  -8  25   1       51.71      175.11    108.77 o
  -7  25   1      161.66      150.98    103.17 o
  -6  25   1      166.67       89.63     83.05 o
  -5  25   1       49.56       54.01    127.06 o
  -4  25   1      268.97      185.43     81.76 o
  -3  25   1     1118.13     1060.82    120.95 o
  -2  25   1      800.44      899.45     72.40 o
  -1  25   1      217.80      356.83     37.39 o
   0  25   1      117.19      368.64     41.96 o
   1  25   1     3559.47     3226.45    133.60 o
   2  25   1     1688.48     1607.49    104.45 o
   3  25   1      793.31      793.40    201.87 o
   4  25   1        6.19       -3.55     75.55 o
   5  25   1      453.12      515.16    111.04 o
   6  25   1      409.78      220.90     96.09 o
   7  25   1      319.02      385.11    143.59 o
   8  25   1       14.68      153.22    106.11 o
  -7  26   1       65.49      226.89     77.03 o
  -6  26   1     2066.18     2045.19    177.91 o
  -5  26   1     3993.25     3911.05    215.55 o
  -4  26   1     2656.42     2319.46    201.70 o
  -3  26   1      122.02      125.58     74.71 o
  -2  26   1     4613.23     5006.63    150.37 o
  -1  26   1     7653.04     7435.97    168.61 o
   0  26   1     8070.20     7908.30    138.03 o
   1  26   1     1284.79     1273.30     96.05 o
   2  26   1     1068.14      952.56     74.04 o
   3  26   1     4205.51     4096.99    209.30 o
   4  26   1     5809.11     5265.50    423.70 o
   5  26   1      966.16      951.51    131.83 o
   6  26   1       63.81       66.81     79.77 o
   7  26   1      396.99      651.34    133.52 o
  -7  27   1     1565.27     1771.82    174.82 o
  -6  27   1      184.79      141.05     89.44 o
  -5  27   1      133.58      132.98     84.94 o
  -4  27   1     3114.93     3330.95    209.75 o
  -3  27   1     2727.07     2655.37    173.31 o
  -2  27   1     1488.67     1348.21    149.07 o
  -1  27   1      140.68      176.51     44.77 o
   0  27   1     1235.14     1338.55     73.51 o
   1  27   1     2438.25     2538.79    128.60 o
   2  27   1     3913.27     3724.11    150.20 o
   3  27   1     1093.90     1182.67    152.61 o
   4  27   1       15.08       72.23    106.58 o
   5  27   1      621.64      562.00    131.26 o
   6  27   1     1500.93     1919.11    173.40 o
   7  27   1      246.04      408.10    124.54 o
  -6  28   1      940.08      739.24    132.26 o
  -5  28   1     1677.72     1553.30    158.00 o
  -4  28   1     1379.13     1161.04    135.20 o
  -3  28   1        4.81       53.22     68.74 o
  -2  28   1      364.62      437.98    156.57 o
  -1  28   1     1763.12     1828.74    102.39 o
   0  28   1      772.42      853.43     64.26 o
   1  28   1       31.80      127.96     34.46 o
   2  28   1      334.61      401.71     70.99 o
   3  28   1     1563.90     1501.46    144.25 o
   4  28   1     1203.42     1268.21    156.28 o
   5  28   1      656.72      518.94    108.99 o
   6  28   1       18.45      212.98     91.03 o
  -6  29   1     1053.38     1187.96    265.58 o
  -5  29   1      155.07      277.53     94.71 o
  -4  29   1     1453.29     1420.82    147.44 o
  -3  29   1     2947.37     2962.65    249.48 o
  -2  29   1     1988.46     1938.04    106.50 o
  -1  29   1      131.91      262.32     62.69 o
   0  29   1      798.21      872.45     67.82 o
   1  29   1     3394.17     3655.97    446.36 o
   2  29   1     2559.62     2542.52    130.91 o
   3  29   1      686.79      930.47    122.11 o
   4  29   1      114.05       53.09     80.93 o
   5  29   1     1597.03     1741.64    255.16 o
   6  29   1     2117.65     2294.14    192.80 o
  -5  30   1       22.29       12.18    101.94 o
  -4  30   1        1.62      124.44     82.22 o
  -3  30   1        1.77       39.90     73.21 o
  -2  30   1       40.49      112.58     71.86 o
  -1  30   1       76.40       51.39     65.08 o
   0  30   1      241.00      263.81     48.44 o
   1  30   1      107.25      232.14     71.77 o
   2  30   1        0.03       72.60     95.45 o
   3  30   1       48.70      196.20     79.75 o
   4  30   1      317.94      366.53    104.06 o
   5  30   1      269.38      262.95    144.38 o
  -5  31   1       85.12      130.29     91.03 o
  -4  31   1     2623.70     2435.64    247.55 o
  -3  31   1     4129.32     3892.64    211.12 o
  -2  31   1     2932.68     2915.96    180.48 o
  -1  31   1      540.07      701.96    115.46 o
   0  31   1      817.19      819.89     87.23 o
   1  31   1     3054.46     3217.98    179.61 o
   2  31   1     2925.85     2737.67    250.79 o
   3  31   1      902.39     1137.53    131.54 o
   4  31   1       52.43      150.55    138.96 o
  -4  32   1      551.19      775.77    309.50 o
  -3  32   1      382.54      561.93    103.05 o
  -2  32   1       12.93      174.62     74.99 o
  -1  32   1      125.65      276.96     72.20 o
   0  32   1       98.48      121.63    109.38 o
   1  32   1        5.72      176.05     76.51 o
   2  32   1      272.01      305.39    121.98 o
   3  32   1      381.69      570.15     98.74 o
  -2  33   1     2203.92     2432.59    224.89 o
  -1  33   1       44.66       58.28     92.40 o
   0  33   1      996.74     1294.02    186.73 o
   1  33   1     2817.01     3107.67    183.53 o
   2  33   1     3445.57     3792.79    284.21 o
 -11   0   2     1429.36     1765.27    181.92 o
 -10   0   2     1467.88     1708.67    162.50 o
  -9   0   2     3627.14     3885.37    434.72 o
  -8   0   2       66.10      -16.95    106.58 o
  -7   0   2     3442.72     3144.91    160.89 o
  -6   0   2    10009.99     9444.76    291.09 o
  -5   0   2    22400.51    21117.46    757.09 o
  -4   0   2       83.87       19.20     35.79 o
  -3   0   2     2607.73     2773.83    233.99 o
  -2   0   2   121929.77   137322.91   2166.22 o
  -1   0   2    78180.94    92380.84   2048.31 o
   0   0   2    59944.45    74207.66   2436.83 o
   1   0   2    95390.91   107651.13   2450.80 o
   2   0   2    49429.50    50621.77   1172.09 o
   3   0   2    37394.57    36695.27   1466.40 o
   4   0   2    31979.39    33173.98    805.45 o
   5   0   2      287.54      243.87     63.75 o
   6   0   2     3910.74     3611.54    275.20 o
   7   0   2     3298.75     3097.79    181.40 o
   8   0   2     6386.85     6155.89    270.91 o
   9   0   2      585.67      236.09    145.43 o
  10   0   2       56.84      460.27    160.31 o
  11   0   2      168.72      201.61    154.18 o
 -11   1   2      187.09      244.84     60.98 o
 -10   1   2        0.27      -23.51     62.73 o
  -9   1   2       38.32       45.80     55.55 o
  -8   1   2      104.74       52.35     58.54 o
  -7   1   2      866.22      736.83    105.22 o
  -6   1   2     1043.06      961.04     77.32 o
  -5   1   2      100.19       91.86     34.10 o
  -4   1   2     2328.46     2478.54     77.63 o
  -3   1   2     9372.71     9516.46    208.67 o
  -2   1   2     7930.53     8350.44    112.61 o
  -1   1   2     4594.61     4893.99     79.73 o
   0   1   2     3108.97     3628.00    104.40 o
   1   1   2      905.35     1125.88     48.23 o
   2   1   2    21998.18    23502.83    397.06 o
   3   1   2     3684.42     3844.11     95.10 o
   4   1   2     2282.52     2312.63     77.71 o
   5   1   2      267.32      341.30     47.22 o
   6   1   2     3789.18     3688.46    118.93 o
   7   1   2       29.04        3.23     49.67 o
   8   1   2      111.52      160.43     64.34 o
   9   1   2       41.91       58.92     94.16 o
  10   1   2       85.31      215.40    102.72 o
  11   1   2        7.19     -125.13    100.12 o
 -12   2   2      120.64      -90.83    151.91 o
 -11   2   2      895.90      897.16    139.22 o
 -10   2   2     1900.31     2128.26    132.67 o
  -9   2   2     1167.14     1289.01    171.66 o
  -8   2   2     1415.09     1484.95    149.45 o
  -7   2   2     2833.07     2586.33    187.52 o
  -6   2   2    19321.64    19113.91    388.10 o
  -5   2   2    10964.88    10096.21    207.57 o
  -4   2   2     8561.53     7775.52    161.45 o
  -3   2   2     2530.28     2780.74     61.07 o
  -2   2   2    72399.87    79336.77   1266.19 o
  -1   2   2    82064.15    94816.62   1508.62 o
   0   2   2     6792.78     7574.42    155.67 o
   1   2   2    11826.05    11966.07    246.66 o
   2   2   2    27931.78    28990.90    485.74 o
   3   2   2    80020.74    85576.05   1394.26 o
   4   2   2    31263.41    33058.49    567.94 o
   5   2   2       27.06       35.55     41.12 o
   6   2   2     4694.93     4787.37    135.36 o
   7   2   2     6594.19     6698.86    246.72 o
   8   2   2     1907.47     2011.42    128.65 o
   9   2   2      659.47      534.39     82.66 o
  10   2   2      170.98      380.10    110.83 o
  11   2   2      457.42      882.37    301.28 o
 -12   3   2      505.83      716.95    100.52 o
 -11   3   2      206.14      297.00    246.94 o
 -10   3   2      129.78       58.66     94.09 o
  -9   3   2     3167.89     2684.31    184.15 o
  -8   3   2     3842.66     3922.69    139.08 o
  -7   3   2      115.41      140.91     56.51 o
  -6   3   2        3.90      -18.03     44.63 o
  -5   3   2     4603.45     4681.11    122.06 o
  -4   3   2    23700.94    25622.99    444.47 o
  -3   3   2    12970.28    12643.44    205.95 o
  -2   3   2       82.72      131.13     26.26 o
  -1   3   2     5729.66     6025.21    143.86 o
   0   3   2     5206.69     5319.71    100.07 o
   1   3   2    36208.57    40132.37    768.51 o
   2   3   2    30378.08    33280.22    554.62 o
   3   3   2      592.14      708.25     39.04 o
   4   3   2       83.29      123.54     34.88 o
   5   3   2     7201.54     6572.61    153.60 o
   6   3   2     8584.82     8154.67    189.71 o
   7   3   2     2648.00     2287.88    143.25 o
   8   3   2        7.04       43.58     64.45 o
   9   3   2     1737.53     2161.35    128.54 o
  10   3   2      885.30      993.44    145.77 o
  11   3   2      248.37      297.99    114.47 o
 -12   4   2       45.57      134.50    140.79 o
 -11   4   2      488.12      583.23    109.89 o
 -10   4   2      653.45      630.55    124.90 o
  -9   4   2     1016.05     1131.60     90.15 o
  -8   4   2      882.51      858.01     92.01 o
  -7   4   2     6737.20     6803.71    173.65 o
  -6   4   2    11524.40    10795.01    227.67 o
  -5   4   2    18037.55    17710.34    327.78 o
  -4   4   2    15446.48    15810.01    288.96 o
  -3   4   2       91.03      121.04     27.14 o
  -2   4   2    21358.46    23320.25    449.64 o
  -1   4   2    16536.78    17954.49    301.00 o
   0   4   2    11956.87    13320.33    203.39 o
   1   4   2     5209.75     5329.63    130.70 o
   2   4   2    27119.42    27521.48    642.53 o
   3   4   2     7787.06     7408.05    150.08 o
   4   4   2     3171.84     2967.16     88.32 o
   5   4   2     1553.50     1617.70     71.18 o
   6   4   2     3532.03     3585.88    115.04 o
   7   4   2     3379.85     3647.24    124.51 o
   8   4   2     3815.67     3549.64    155.69 o
   9   4   2      942.60      838.92     98.34 o
  10   4   2        7.14      -22.10    102.91 o
  11   4   2      335.71      615.86    130.67 o
 -12   5   2      722.47      967.90    131.61 o
 -11   5   2      589.48      768.58    122.86 o
 -10   5   2      132.13       95.40     63.70 o
  -9   5   2     3953.13     3917.51    135.35 o
  -8   5   2     6304.50     6270.17    170.33 o
  -7   5   2     8074.02     7919.73    202.53 o
  -6   5   2      220.47      303.65     52.59 o
  -5   5   2     5713.17     5521.85    133.59 o
  -4   5   2    32137.99    32476.63    554.38 o
  -3   5   2    21691.15    21740.83    333.77 o
  -2   5   2     7664.11     7580.33    169.98 o
  -1   5   2     7371.86     7939.31    146.30 o
   0   5   2    81559.40    88711.51   1264.56 o
   1   5   2    31973.29    34037.21    565.36 o
   2   5   2    13055.84    13701.11    307.31 o
   3   5   2     1026.02     1232.64     83.97 o
   4   5   2     7781.60     7129.32    179.02 o
   5   5   2    15450.55    15029.10    298.91 o
   6   5   2    17334.12    16669.43    325.87 o
   7   5   2     3462.27     3090.89    141.91 o
   8   5   2      694.66      886.45     95.98 o
   9   5   2     2335.63     2900.77    148.87 o
  10   5   2     2553.02     2939.61    198.55 o
  11   5   2      693.59      832.93    137.28 o
 -12   6   2       76.14       67.78     83.95 o
 -11   6   2      333.69      417.37    106.06 o
 -10   6   2      332.66      376.91    181.05 o
  -9   6   2      160.37      174.18     88.02 o
  -8   6   2        8.69       27.11     55.00 o
  -7   6   2     1377.26     1370.21    102.89 o
  -6   6   2     4632.10     4557.13    129.24 o
  -5   6   2     2449.22     2359.77     83.90 o
  -4   6   2      912.47      894.99     77.09 o
  -3   6   2     2119.04     2036.87     56.86 o
  -2   6   2     7668.48     8225.61    150.38 o
  -1   6   2    15546.42    16412.79    280.53 o
   0   6   2     4018.85     4180.22     80.98 o
   1   6   2      724.20      703.83     29.79 o
   2   6   2     1097.62     1108.64     86.84 o
   3   6   2     2430.31     2507.47     95.48 o
   4   6   2     3188.65     3310.64    131.96 o
   5   6   2     1626.82     1487.12     68.15 o
   6   6   2      371.99      420.42     53.24 o
   7   6   2     2180.76     2145.74    130.69 o
   8   6   2     1084.02     1040.36     98.83 o
   9   6   2       74.50       59.63     88.26 o
  10   6   2       22.11       35.82     58.59 o
  11   6   2        3.19      -96.98    101.01 o
 -12   7   2      400.79      755.57    124.99 o
 -11   7   2      567.01      870.21    127.23 o
 -10   7   2      324.53      257.00    177.90 o
  -9   7   2     5463.95     5059.73    225.03 o
  -8   7   2     9287.53     9694.24    226.13 o
  -7   7   2     7672.72     7039.89    304.24 o
  -6   7   2       88.40       96.22     46.21 o
  -5   7   2    10955.17    10392.42    211.58 o
  -4   7   2    58754.33    60828.63   1170.78 o
  -3   7   2    32658.62    33252.32    447.66 o
  -2   7   2     7465.57     7125.01    135.75 o
  -1   7   2     4863.98     4978.25    103.48 o
   0   7   2    21699.63    21627.87    325.59 o
   1   7   2    33662.89    34725.41    511.59 o
   2   7   2     7705.44     7822.11    189.03 o
   3   7   2      434.67      595.94     92.45 o
   4   7   2     7293.24     7288.54    157.16 o
   5   7   2    10680.18     9934.77    250.95 o
   6   7   2    18468.41    17672.16    584.77 o
   7   7   2     3156.68     2957.82    140.78 o
   8   7   2      780.36     1074.96    100.46 o
   9   7   2     2115.03     2687.92    145.02 o
  10   7   2     3352.39     3602.84    165.41 o
  11   7   2      918.26      756.38    195.84 o
 -11   8   2       21.75       63.34     86.91 o
 -10   8   2      691.98      699.95    180.35 o
  -9   8   2      215.45      305.68     74.12 o
  -8   8   2      492.04      521.08     66.53 o
  -7   8   2      506.11      442.76     61.58 o
  -6   8   2      162.84      233.36     49.13 o
  -5   8   2     1260.47     1160.00    112.36 o
  -4   8   2     1705.98     1689.49     52.79 o
  -3   8   2    12836.23    13622.44    198.34 o
  -2   8   2     3090.91     3006.89     68.37 o
  -1   8   2      524.48      460.70     31.56 o
   0   8   2      282.21      286.77     24.93 o
   1   8   2      614.55      658.95     30.40 o
   2   8   2     2578.44     2614.15     76.94 o
   3   8   2      270.98      334.47     51.16 o
   4   8   2      231.67      228.03     39.68 o
   5   8   2      972.71      915.69     76.32 o
   6   8   2     2421.23     2183.30    115.17 o
   7   8   2      251.37      236.26     70.61 o
   8   8   2       26.27       78.40     63.25 o
   9   8   2       51.88       84.92     76.47 o
  10   8   2        2.21       51.45     87.86 o
  11   8   2        3.04      -26.25    154.36 o
 -11   9   2      232.49      466.82    113.82 o
 -10   9   2      190.26      193.47    132.66 o
  -9   9   2     3084.30     3354.43    198.53 o
  -8   9   2    10928.11    10664.89    334.70 o
  -7   9   2     6503.86     6572.38    205.87 o
  -6   9   2     1116.06     1017.39     65.35 o
  -5   9   2    22280.72    22189.54    401.78 o
  -4   9   2    25488.01    25690.35    394.95 o
  -3   9   2    14437.74    14032.31    205.30 o
  -2   9   2    11152.48    10812.80    174.98 o
  -1   9   2     9418.96    10054.24    187.45 o
   0   9   2    52357.81    55791.65    809.42 o
   1   9   2    70808.20    73665.16   1061.28 o
   2   9   2    33090.01    34416.75    579.88 o
   3   9   2      991.55     1180.03     58.12 o
   4   9   2     4647.42     4553.44    112.68 o
   5   9   2    23589.19    23128.50    420.76 o
   6   9   2     7424.18     6984.82    210.18 o
   7   9   2     1052.02     1082.74     96.29 o
   8   9   2      176.56      270.93     74.51 o
   9   9   2     1883.57     2553.45    158.63 o
  10   9   2      535.82      646.30     93.45 o
  11   9   2      385.68      332.17    180.08 o
 -11  10   2       18.32       65.82     93.83 o
 -10  10   2      273.64      314.42    105.57 o
  -9  10   2       24.67       68.36     84.61 o
  -8  10   2      245.29      267.77     74.28 o
  -7  10   2      284.61      385.72     79.53 o
  -6  10   2     4372.30     4598.17    214.69 o
  -5  10   2     5026.78     4874.17    103.25 o
  -4  10   2     7780.24     7453.33    150.38 o
  -3  10   2      460.60      465.26     30.78 o
  -2  10   2     1338.39     1215.67     48.46 o
  -1  10   2    11277.00    10472.58    173.72 o
   0  10   2     7732.90     7141.33    129.03 o
   1  10   2      774.71      678.34     33.92 o
   2  10   2     3282.67     3187.64     89.89 o
   3  10   2     8677.65     8427.84    178.41 o
   4  10   2     2828.00     2917.63     86.69 o
   5  10   2      251.54      244.99     71.33 o
   6  10   2     2395.52     2698.65    137.41 o
   7  10   2     2597.20     2856.70    180.72 o
   8  10   2      119.14       69.38     67.72 o
   9  10   2       57.13      114.58     85.44 o
  10  10   2       31.92       -2.78     75.99 o
  11  10   2       35.17     -150.16    145.26 o
 -11  11   2      346.82      656.16    436.03 o
 -10  11   2        7.11       38.82    247.64 o
  -9  11   2     1704.73     1581.49    154.49 o
  -8  11   2     2962.26     2967.87    140.95 o
  -7  11   2     2840.50     2526.91    128.21 o
  -6  11   2      580.69      512.32     54.43 o
  -5  11   2     2983.92     3041.52     83.04 o
  -4  11   2    14557.52    14476.16    241.22 o
  -3  11   2    19965.96    20071.68    286.64 o
  -2  11   2      299.35      322.81     26.15 o
  -1  11   2     2753.33     2919.14     69.64 o
   0  11   2    39813.50    42065.76    621.81 o
   1  11   2    28802.49    30391.92    458.34 o
   2  11   2    19828.93    20388.45    363.77 o
   3  11   2      369.47      370.81     43.73 o
   4  11   2     9478.44     8860.67    164.05 o
   5  11   2     7753.21     7401.21    215.77 o
   6  11   2     4354.55     4126.08    157.91 o
   7  11   2      113.57       41.37     60.21 o
   8  11   2      303.54      366.46     77.73 o
   9  11   2      804.59      991.85    102.34 o
  10  11   2     1172.61     1301.17    148.04 o
  11  11   2      147.43      373.98     88.86 o
 -11  12   2      652.59      718.32    131.04 o
 -10  12   2      674.49      850.56    174.40 o
  -9  12   2     1843.48     1970.04    167.36 o
  -8  12   2        1.93      -18.36     62.59 o
  -7  12   2     2248.92     2223.96    121.73 o
  -6  12   2     4739.35     4530.12    161.92 o
  -5  12   2     6537.39     6456.50    140.47 o
  -4  12   2      764.50      670.62     34.62 o
  -3  12   2      100.43      167.13     33.15 o
  -2  12   2    43526.05    44320.87    648.86 o
  -1  12   2    51121.43    52510.79    704.03 o
   0  12   2     7989.23     8101.23    146.91 o
   1  12   2      565.35      652.71     36.70 o
   2  12   2    27436.86    26407.45    460.71 o
   3  12   2    22742.55    22790.22    409.59 o
   4  12   2    13879.25    13856.39    331.23 o
   5  12   2       53.31       57.24     55.27 o
   6  12   2     2196.19     2016.75    363.75 o
   7  12   2     2537.64     2771.29    181.19 o
   8  12   2     2061.20     1923.75    162.99 o
   9  12   2       18.53      -13.75     50.80 o
  10  12   2      125.10      344.45     93.67 o
 -11  13   2        2.55       67.45     94.02 o
 -10  13   2       26.69       99.67    128.81 o
  -9  13   2      159.33       25.18     89.63 o
  -8  13   2     1249.30     1036.95    127.28 o
  -7  13   2      954.19      854.23     91.87 o
  -6  13   2     1118.59     1003.44     91.10 o
  -5  13   2     1778.73     1975.93     65.57 o
  -4  13   2     4298.39     3999.76    114.52 o
  -3  13   2     8088.28     8111.08    137.02 o
  -2  13   2    14143.83    14918.12    242.26 o
  -1  13   2     6592.93     6204.54    110.48 o
   0  13   2     5981.94     5733.86    154.13 o
   1  13   2    12108.37    12630.21    213.20 o
   2  13   2     5335.60     5716.64    128.86 o
   3  13   2      201.16      199.67     41.04 o
   4  13   2     2509.25     2238.90    104.99 o
   5  13   2     4569.45     4291.75    519.08 o
   6  13   2       72.39       54.40     62.13 o
   7  13   2      500.60      146.76     64.33 o
   8  13   2       11.03        3.67     48.94 o
   9  13   2      222.01      185.48     94.77 o
  10  13   2       45.11       46.10    182.18 o
 -11  14   2      586.47      730.94    262.34 o
 -10  14   2     1917.69     1959.91    178.39 o
  -9  14   2     1199.05     1376.39    235.56 o
  -8  14   2        0.79       75.04     83.12 o
  -7  14   2     2855.36     2824.51    185.57 o
  -6  14   2     6829.80     6581.51    201.44 o
  -5  14   2     6631.73     5836.15    245.01 o
  -4  14   2     5133.92     4624.48    122.94 o
  -3  14   2     8199.25     8758.17    147.25 o
  -2  14   2    37682.92    37998.96    565.95 o
  -1  14   2    25308.92    25356.48    359.33 o
   0  14   2    12668.47    12396.81    238.97 o
   1  14   2     1918.29     1884.75     61.54 o
   2  14   2    14713.23    14276.36    240.33 o
   3  14   2    27618.61    26625.03    640.02 o
   4  14   2    11273.82    10876.41    269.49 o
   5  14   2     1293.82     1125.51    129.69 o
   6  14   2     1717.75     1458.92    135.07 o
   7  14   2     6074.69     5876.89    191.28 o
   8  14   2     2493.30     2417.03    222.59 o
   9  14   2      926.74      778.63    126.17 o
  10  14   2      115.17      275.76     98.18 o
 -11  15   2      163.37      140.73     99.19 o
 -10  15   2       71.13      158.74    206.95 o
  -9  15   2       18.86       -6.31    115.42 o
  -8  15   2       42.59      152.15     90.23 o
  -7  15   2       88.31       87.68     88.65 o
  -6  15   2      725.19      619.24    108.73 o
  -5  15   2       21.82       87.72     74.04 o
  -4  15   2     1479.58     1579.72     57.87 o
  -3  15   2     3404.86     3502.20     80.77 o
  -2  15   2      699.95      808.47     58.88 o
  -1  15   2      185.31      282.31     30.64 o
   0  15   2      452.42      510.50     63.55 o
   1  15   2      146.54      163.28     30.85 o
   2  15   2      241.58      231.26     32.61 o
   3  15   2      576.47      574.57     55.07 o
   4  15   2     1409.24     1311.65    176.09 o
   5  15   2      599.70      437.44     73.11 o
   6  15   2      222.56      143.85     47.44 o
   7  15   2       29.24       10.85     47.80 o
   8  15   2       11.17       31.71     90.65 o
   9  15   2       16.87      -35.99    120.93 o
  10  15   2        5.32        4.50     77.72 o
 -10  16   2     2442.02     2885.13    212.90 o
  -9  16   2     1033.38     1316.54    154.11 o
  -8  16   2        1.07      102.95     88.20 o
  -7  16   2     6188.04     6229.07    268.74 o
  -6  16   2    15486.85    14550.44    452.43 o
  -5  16   2    15316.08    14380.29    438.85 o
  -4  16   2     2735.26     2345.63    114.93 o
  -3  16   2     9078.01     9191.48    157.93 o
  -2  16   2    26047.38    26622.51    376.25 o
  -1  16   2    25294.55    25649.47    367.50 o
   0  16   2    10806.27    10851.66    220.84 o
   1  16   2      224.37      134.27     30.80 o
   2  16   2    12176.04    11397.49    203.58 o
   3  16   2    18557.05    18289.34    401.86 o
   4  16   2     8095.11     7275.71    433.03 o
   5  16   2     1284.05     1167.81     93.11 o
   6  16   2      606.69      669.72     64.67 o
   7  16   2     3552.55     3845.94    155.53 o
   8  16   2     3809.59     3799.96    229.78 o
   9  16   2      896.41      816.36    134.92 o
  10  16   2       15.33      223.36    156.55 o
 -10  17   2       55.78      163.20    107.11 o
  -9  17   2      365.25      442.59    187.70 o
  -8  17   2      427.08      332.85    104.84 o
  -7  17   2     1040.69     1008.63    131.71 o
  -6  17   2      694.06      718.36    112.77 o
  -5  17   2     1265.26     1314.64    129.60 o
  -4  17   2     2416.41     2448.55     92.04 o
  -3  17   2       48.72       88.67     29.33 o
  -2  17   2       96.20      150.02     28.94 o
  -1  17   2      975.44      951.93     46.57 o
   0  17   2     2012.55     1882.95     78.07 o
   1  17   2      505.88      445.38     40.85 o
   2  17   2      357.93      400.11     47.33 o
   3  17   2       43.68       26.54     28.45 o
   4  17   2      388.95      278.86     51.72 o
   5  17   2      919.74      936.86     89.36 o
   6  17   2      177.53      249.86     53.33 o
   7  17   2       28.37      103.29     62.87 o
   8  17   2       32.96      212.41    202.49 o
   9  17   2      232.69      201.24    108.57 o
  10  17   2      136.44      424.63    113.38 o
 -10  18   2     1670.72     1980.12    191.97 o
  -9  18   2      792.48     1041.76    170.46 o
  -8  18   2      449.50      396.08    110.13 o
  -7  18   2     4568.78     4181.89    219.67 o
  -6  18   2    11645.98    10701.41    370.32 o
  -5  18   2     8331.72     7680.54    307.49 o
  -4  18   2      146.85      136.05    105.67 o
  -3  18   2     6744.80     6633.52    170.22 o
  -2  18   2    11420.79    11747.88    252.12 o
  -1  18   2    11826.54    11953.29    196.20 o
   0  18   2     4881.69     4864.35    131.81 o
   1  18   2       41.00       63.92     33.89 o
   2  18   2     5200.77     4718.28    170.10 o
   3  18   2     6527.65     5830.49    197.86 o
   4  18   2     5549.70     5293.32    151.99 o
   5  18   2      949.39      810.02    103.11 o
   6  18   2     1601.73     1703.50    141.33 o
   7  18   2     4513.21     4414.17    240.72 o
   8  18   2     3626.11     3891.01    232.71 o
   9  18   2      982.47      741.59    137.21 o
 -10  19   2       18.84       14.01     94.21 o
  -9  19   2      662.42     1021.67    283.60 o
  -8  19   2     1767.76     1801.44    171.23 o
  -7  19   2     2885.14     2862.38    261.29 o
  -6  19   2      187.78      211.22     88.20 o
  -5  19   2     3301.02     3019.74    179.40 o
  -4  19   2    12315.45    12559.04    347.79 o
  -3  19   2     9587.22     9892.49    203.76 o
  -2  19   2     3237.04     3457.51     84.92 o
  -1  19   2      152.54      303.50     58.37 o
   0  19   2     3513.48     3531.07    112.97 o
   1  19   2     4053.03     4043.04    155.78 o
   2  19   2     1557.62     1740.86     69.42 o
   3  19   2      416.53      262.33     99.00 o
   4  19   2     6831.28     6231.29    285.49 o
   5  19   2     2090.26     1937.14    156.90 o
   6  19   2     1484.31     1570.81     88.62 o
   7  19   2      191.07      208.33    103.04 o
   8  19   2      306.33      408.23    115.15 o
   9  19   2      451.78      763.97    225.15 o
  -9  20   2       42.44       44.39    187.52 o
  -8  20   2      157.63      132.51     96.43 o
  -7  20   2     2727.33     2699.18    192.29 o
  -6  20   2     4576.12     4107.16    214.03 o
  -5  20   2      501.17      402.18    140.36 o
  -4  20   2      108.48      135.84     62.65 o
  -3  20   2     2044.35     2216.74     85.57 o
  -2  20   2     1222.54     1376.89     66.48 o
  -1  20   2     6212.68     6143.59    125.88 o
   0  20   2     2091.38     2389.14     95.35 o
   1  20   2      635.22      711.98     56.16 o
   2  20   2      752.05      754.54     53.17 o
   3  20   2     8020.03     8196.38    228.86 o
   4  20   2     4953.74     4535.37    163.61 o
   5  20   2     1124.75      981.88     73.71 o
   6  20   2      142.65      111.83     62.24 o
   7  20   2     1287.19     1379.98    263.04 o
   8  20   2     1018.27     1064.14    177.28 o
   9  20   2      596.36      641.03    135.90 o
  -9  21   2      647.09      751.54    279.14 o
  -8  21   2     2862.65     3031.34    210.16 o
  -7  21   2     1332.96     1353.33    151.34 o
  -6  21   2     1036.75      977.10    127.18 o
  -5  21   2     2446.94     2470.47    215.79 o
  -4  21   2     7727.43     7628.44    321.22 o
  -3  21   2     9652.03     9737.86    251.17 o
  -2  21   2     6878.39     6895.05    140.23 o
  -1  21   2      762.74      811.86     61.45 o
   0  21   2     7746.71     7277.42    177.89 o
   1  21   2    16817.13    16403.07    448.36 o
   2  21   2     3765.32     3773.73    103.09 o
   3  21   2      323.57      204.56     62.38 o
   4  21   2     3526.73     3375.09    132.98 o
   5  21   2    11530.78    11335.71    463.91 o
   6  21   2     3010.79     2924.46    204.50 o
   7  21   2       61.90       31.24     91.60 o
   8  21   2      313.73      362.61    117.96 o
   9  21   2      748.59     1048.02    161.62 o
  -9  22   2       96.07       -4.50     91.29 o
  -8  22   2      126.86      133.33    106.28 o
  -7  22   2      408.76      263.29     98.54 o
  -6  22   2      384.63      437.24    103.28 o
  -5  22   2      235.44      190.17     83.09 o
  -4  22   2     1510.68     1393.15    108.07 o
  -3  22   2      617.46      786.62     72.56 o
  -2  22   2     1348.14     1462.42     84.76 o
  -1  22   2      756.60      851.66     59.10 o
   0  22   2      258.94      361.71     49.23 o
   1  22   2       60.11       78.48     45.97 o
   2  22   2      294.22      371.70     46.06 o
   3  22   2      491.06      381.66     54.87 o
   4  22   2     2106.66     1789.48    161.51 o
   5  22   2     1138.45     1094.51     97.36 o
   6  22   2       48.72       12.96     87.87 o
   7  22   2        5.74      -36.36    208.52 o
   8  22   2      170.98      258.14    112.26 o
  -9  23   2      884.77      860.65    149.33 o
  -8  23   2     1656.65     1680.78    170.09 o
  -7  23   2     2168.87     2416.31    187.74 o
  -6  23   2      119.09      -24.20    106.23 o
  -5  23   2      656.91      513.72    102.05 o
  -4  23   2     6426.05     6081.32    195.29 o
  -3  23   2    11864.00    11886.95    311.94 o
  -2  23   2     2513.58     2415.41    103.87 o
  -1  23   2     1832.24     1707.22     85.55 o
   0  23   2    17840.40    17332.80    342.88 o
   1  23   2    21317.68    21460.38    362.50 o
   2  23   2    10150.23     9881.74    285.77 o
   3  23   2       84.67        3.28     41.29 o
   4  23   2     3964.00     4107.33    214.59 o
   5  23   2     5309.38     5143.98    218.97 o
   6  23   2     3006.51     2910.38    205.04 o
   7  23   2      158.93      214.30    104.36 o
   8  23   2      400.91      685.40    133.06 o
  -8  24   2        7.90      -25.53     74.47 o
  -7  24   2       78.94      107.43     85.48 o
  -6  24   2       80.40      147.55     82.41 o
  -5  24   2      136.20       89.21     76.55 o
  -4  24   2       38.52       12.97     71.15 o
  -3  24   2       40.12       31.63     56.29 o
  -2  24   2      214.02      188.26     51.49 o
  -1  24   2      330.32      258.07     57.29 o
   0  24   2        3.24      119.68     38.67 o
   1  24   2      273.25      546.37     85.63 o
   2  24   2      934.88      763.38    116.12 o
   3  24   2      425.68      513.60     62.17 o
   4  24   2      388.92      351.53     63.00 o
   5  24   2        3.07      126.26     82.33 o
   6  24   2      223.36      226.16    188.40 o
   7  24   2       43.93      140.94    101.91 o
   8  24   2        0.64      103.13     99.60 o
  -8  25   2     1774.41     1763.69    237.14 o
  -7  25   2     1222.81     1320.42    153.58 o
  -6  25   2      258.44      340.44     96.70 o
  -5  25   2     1063.32     1128.22    135.77 o
  -4  25   2     7627.18     7325.47    287.99 o
  -3  25   2    11039.39    10518.51    290.18 o
  -2  25   2     3683.20     3470.80    173.34 o
  -1  25   2     2139.86     2169.20    125.80 o
   0  25   2    11085.50    10715.49    240.68 o
   1  25   2    15434.60    15399.31    329.85 o
   2  25   2     6983.37     6744.82    209.90 o
   3  25   2      237.25      226.02     52.79 o
   4  25   2     1158.43     1171.38    138.86 o
   5  25   2     3899.58     4207.31    229.67 o
   6  25   2     1893.73     1678.98    320.44 o
   7  25   2      227.14      104.95     98.61 o
  -7  26   2      446.09      413.25    147.01 o
  -6  26   2     1362.23     1541.13    236.35 o
  -5  26   2      384.04      366.40     97.66 o
  -4  26   2       12.28       52.59     82.34 o
  -3  26   2     1863.37     1882.31    121.99 o
  -2  26   2     3950.57     3718.46    145.50 o
  -1  26   2     1850.73     1817.93     94.90 o
   0  26   2      787.30      696.52     64.40 o
   1  26   2       22.87      148.51     43.10 o
   2  26   2      825.23      994.08    130.77 o
   3  26   2     2255.36     2301.59    127.82 o
   4  26   2      632.64      836.33    122.28 o
   5  26   2       38.92      -24.96    121.72 o
   6  26   2      163.77      200.94     99.62 o
   7  26   2      487.31      695.77    234.86 o
  -7  27   2      571.24      609.62    131.05 o
  -6  27   2      124.19      139.21     94.57 o
  -5  27   2      366.79      353.64    101.80 o
  -4  27   2     2163.56     2156.74    164.43 o
  -3  27   2     4670.17     4686.40    181.29 o
  -2  27   2     1217.05     1197.22     85.95 o
  -1  27   2      266.75      382.34     56.92 o
   0  27   2     2498.02     2294.63    110.56 o
   1  27   2     3749.07     3704.82    189.59 o
   2  27   2     1892.58     1917.27    189.80 o
   3  27   2        3.85       -0.49     54.61 o
   4  27   2     1134.45     1200.93    247.90 o
   5  27   2     1847.62     2031.49    178.17 o
   6  27   2     1417.70     1307.04    437.87 o
  -6  28   2     2872.68     3138.31    211.17 o
  -5  28   2     1805.63     1783.89    164.11 o
  -4  28   2      167.13      119.88     79.29 o
  -3  28   2     1293.73     1246.76    115.83 o
  -2  28   2     3223.46     2982.57    124.80 o
  -1  28   2     4544.36     4486.29    235.81 o
   0  28   2     1731.84     1675.24    111.53 o
   1  28   2      104.38      134.35     71.87 o
   2  28   2     1278.03     1235.08    101.14 o
   3  28   2     2599.64     2768.72    294.51 o
   4  28   2     2292.83     2524.02    224.19 o
   5  28   2      246.39      322.92     91.89 o
   6  28   2      215.94      115.65     97.28 o
  -6  29   2      344.11      704.20    150.07 o
  -5  29   2      335.98      428.18    148.85 o
  -4  29   2      912.32      994.82    207.82 o
  -3  29   2     1168.56     1224.83    108.41 o
  -2  29   2      231.49      247.75     66.18 o
  -1  29   2       45.77      122.57     51.20 o
   0  29   2      401.51      457.31     50.94 o
   1  29   2      851.27     1067.15     91.53 o
   2  29   2      364.13      507.62     70.95 o
   3  29   2       18.12      126.84     59.43 o
   4  29   2      266.24      120.56    247.90 o
   5  29   2      661.71      567.73    110.26 o
  -5  30   2     2528.44     2738.52    197.72 o
  -4  30   2      203.43      217.48    130.03 o
  -3  30   2      415.90      326.72    115.86 o
  -2  30   2     2399.50     2585.50    138.71 o
  -1  30   2     2523.84     2803.63    118.68 o
   0  30   2      799.92      707.53     72.32 o
   1  30   2        3.03       42.49    110.26 o
   2  30   2     2083.51     2167.74    234.42 o
   3  30   2     3400.59     4386.06    225.21 o
   4  30   2     1818.94     2312.29    361.74 o
   5  30   2       62.57      193.33     94.84 o
  -4  31   2       49.11       98.49     83.59 o
  -3  31   2       71.17       66.74     73.18 o
  -2  31   2      128.72      170.02     77.16 o
  -1  31   2       13.11      165.21     52.37 o
   0  31   2      208.77      342.87     62.12 o
   1  31   2       22.38      -24.36     63.81 o
   2  31   2       52.90       48.47    140.01 o
   3  31   2      110.87      226.29    122.16 o
   4  31   2       71.14      194.93     89.04 o
  -4  32   2      114.62       80.17     80.44 o
  -3  32   2      785.64      922.48    120.78 o
  -2  32   2     2454.09     2530.73    143.33 o
  -1  32   2     4325.30     4298.61    276.12 o
   0  32   2     2032.92     2042.00    212.81 o
   1  32   2       29.60       -3.19     67.75 o
   2  32   2     1342.47     1332.94    128.51 o
   3  32   2     3555.66     4109.21    307.14 o
  -2  33   2      611.05      767.80     96.36 o
  -1  33   2        3.65       36.18     80.44 o
   0  33   2      120.45       67.03    106.41 o
   1  33   2      563.94      691.37    107.38 o
   2  33   2       55.46       18.03    103.61 o
 -12   1   3      275.66      814.67    141.41 o
 -11   1   3       23.31       60.76     64.80 o
 -10   1   3     1119.64      957.89    150.23 o
  -9   1   3     2699.66     2411.00    268.19 o
  -8   1   3     9384.23     9782.02    228.89 o
  -7   1   3     4946.44     5013.76    146.15 o
  -6   1   3     1620.23     1671.40    109.12 o
  -5   1   3    23563.23    24645.05    505.61 o
  -4   1   3    34371.32    35051.06    685.78 o
  -3   1   3    18377.63    17572.24    228.78 o
  -2   1   3      368.69      405.72     21.54 o
  -1   1   3    81423.07    91873.98   1462.36 o
   0   1   3   154343.39   173768.81   4013.83 o
   1   1   3    68854.44    76272.11   1785.09 o
   2   1   3    16085.77    17975.83    364.96 o
   3   1   3    15300.49    14258.72    260.60 o
   4   1   3    33231.74    32758.25    565.05 o
   5   1   3    17532.23    17328.34    461.81 o
   6   1   3     4800.61     4498.89    132.59 o
   7   1   3     2437.95     2503.79    130.72 o
   8   1   3     3440.12     3651.59    197.74 o
   9   1   3     2053.90     2498.01    182.50 o
  10   1   3      356.51      210.92    107.73 o
  11   1   3       21.64       55.12    107.72 o
 -12   2   3      340.43      377.14    120.93 o
 -11   2   3      478.09      591.61     86.76 o
 -10   2   3     1136.03     1103.72     89.86 o
  -9   2   3      245.53      341.40     66.89 o
  -8   2   3     1058.85     1060.61     82.53 o
  -7   2   3     4679.16     4528.27    236.13 o
  -6   2   3     5724.03     5472.97    145.18 o
  -5   2   3      365.11      392.43     60.09 o
  -4   2   3     1043.64     1201.89     55.43 o
  -3   2   3     4694.41     4645.29     82.76 o
  -2   2   3    12922.10    13508.82    204.95 o
  -1   2   3    11865.35    12784.58    220.84 o
   0   2   3       91.28      148.48     39.90 o
   1   2   3     9870.89    10132.51    217.67 o
   2   2   3     2074.79     1887.60     54.68 o
   3   2   3      736.01      722.62     51.10 o
   4   2   3    15712.63    15902.20    296.39 o
   5   2   3      166.59      193.97     43.06 o
   6   2   3      478.74      534.15     59.21 o
   7   2   3     1827.90     1966.59    118.00 o
   8   2   3      610.12      592.15     84.26 o
   9   2   3       22.59      -18.27     92.22 o
  10   2   3       79.60      131.68    104.21 o
  11   2   3      239.35      424.05    126.60 o
 -12   3   3       93.62      488.98    142.46 o
 -11   3   3        4.63      -59.08     77.37 o
 -10   3   3      572.36      516.80     84.88 o
  -9   3   3     4162.84     4335.11    145.06 o
  -8   3   3     2314.97     2164.65    185.01 o
  -7   3   3     2184.79     2045.60     95.80 o
  -6   3   3     1045.60     1169.87     71.24 o
  -5   3   3    13228.27    13260.77    258.20 o
  -4   3   3    29346.34    29294.25    450.57 o
  -3   3   3    26965.10    28783.85    430.53 o
  -2   3   3     1062.10     1184.39     32.51 o
  -1   3   3     1689.60     1861.15     77.24 o
   0   3   3    49226.93    54764.12   1035.17 o
   1   3   3    56320.34    63450.10   1204.17 o
   2   3   3      107.03       67.61     39.98 o
   3   3   3    16586.49    16068.65    288.36 o
   4   3   3    21559.95    20017.68    387.01 o
   5   3   3     9839.75     8623.64    249.42 o
   6   3   3     1698.71     1458.73     76.73 o
   7   3   3        5.93       48.81     64.87 o
   8   3   3     2054.67     2348.72    131.38 o
   9   3   3     1045.04     1119.90    176.67 o
  10   3   3     1016.53     1105.21    146.58 o
  11   3   3       25.76      120.63    109.08 o
 -12   4   3      193.99      174.97     94.53 o
 -11   4   3     2085.70     2076.81    166.74 o
 -10   4   3     1989.12     2291.31    132.21 o
  -9   4   3      364.37      539.34     72.98 o
  -8   4   3     2199.77     1949.26     98.96 o
  -7   4   3     9880.60     9504.95    217.09 o
  -6   4   3     3768.83     3724.41    116.75 o
  -5   4   3     3907.64     3562.31    121.93 o
  -4   4   3    12848.46    13593.55    227.87 o
  -3   4   3    19000.29    19005.71    327.75 o
  -2   4   3    18672.37    20118.90    339.56 o
  -1   4   3    16822.96    18707.10    315.20 o
   0   4   3     3027.01     2973.16     72.46 o
   1   4   3     7028.24     7186.88    138.47 o
   2   4   3    20492.14    20986.69    429.38 o
   3   4   3    10471.04    10583.08    246.01 o
   4   4   3     6969.28     7131.35    155.87 o
   5   4   3      231.85      170.11     41.51 o
   6   4   3     4344.38     4027.24    142.19 o
   7   4   3     2958.15     2942.72    189.04 o
   8   4   3     2821.65     2492.06    179.46 o
   9   4   3      106.15      -71.67     92.85 o
  10   4   3      569.76     1031.93    145.38 o
  11   4   3      490.81      892.43    184.63 o
 -12   5   3      207.30      479.78    252.01 o
 -11   5   3        9.88       28.62     85.11 o
 -10   5   3      778.74      611.99     91.01 o
  -9   5   3      683.73      697.66     91.09 o
  -8   5   3     1767.60     1812.54     95.23 o
  -7   5   3      463.99      526.83     65.30 o
  -6   5   3     1487.35     1707.88     80.65 o
  -5   5   3     6855.59     7132.72    160.23 o
  -4   5   3    42807.46    45811.99    687.23 o
  -3   5   3    11968.85    12768.68    245.86 o
  -2   5   3     1614.28     1498.51     74.52 o
  -1   5   3    10096.62    10412.66    186.32 o
   0   5   3      777.27      847.89     56.03 o
   1   5   3     2294.39     2480.69     64.12 o
   2   5   3      940.52      856.45     56.12 o
   3   5   3    12282.49    12192.15    293.13 o
   4   5   3     4693.64     4577.01    151.54 o
   5   5   3     7274.65     6431.40    273.42 o
   6   5   3     1462.48     1179.46    122.86 o
   7   5   3        6.91       54.43     73.42 o
   8   5   3      238.53      262.16     76.19 o
   9   5   3     1524.38     1601.67    118.43 o
  10   5   3      370.01      504.40    121.55 o
  11   5   3       52.96      106.96    106.05 o
 -12   6   3      720.95      513.52    113.51 o
 -11   6   3     1550.59     1833.74    348.88 o
 -10   6   3     3519.43     3794.40    164.69 o
  -9   6   3       21.54       96.93     69.15 o
  -8   6   3     5507.15     5411.94    157.96 o
  -7   6   3    13580.81    13827.01    285.85 o
  -6   6   3    30405.65    30004.83    533.20 o
  -5   6   3     5307.26     5172.19    128.10 o
  -4   6   3       75.21      139.31     32.16 o
  -3   6   3    21588.46    22198.04    443.85 o
  -2   6   3    78484.50    85664.09   1577.46 o
  -1   6   3    23003.42    23881.14    399.53 o
   0   6   3    10338.36    11664.64    209.05 o
   1   6   3    13449.97    13673.90    216.89 o
   2   6   3    15426.44    15166.64    327.27 o
   3   6   3    18303.06    18292.43    393.60 o
   4   6   3     2236.43     2261.49    103.65 o
   5   6   3     4524.10     4238.51    236.65 o
   6   6   3     3673.52     3559.50    170.65 o
   7   6   3    10320.90    10360.75    284.86 o
   8   6   3     4755.21     4489.08    176.34 o
   9   6   3      177.37      151.97     66.08 o
  10   6   3      229.25      507.92    117.62 o
  11   6   3     1112.49     2025.35    221.04 o
 -12   7   3       14.09      -67.87     83.28 o
 -11   7   3        8.36      147.27    142.98 o
 -10   7   3      297.97      178.24    114.78 o
  -9   7   3     2036.72     1787.24    120.05 o
  -8   7   3       51.08       71.66     64.85 o
  -7   7   3       10.43      -10.41     51.36 o
  -6   7   3      371.41      352.00     52.62 o
  -5   7   3     1158.58     1246.72     62.99 o
  -4   7   3      568.95      695.92     36.75 o
  -3   7   3      816.75      790.89    112.53 o
  -2   7   3      138.13      152.36     34.47 o
  -1   7   3      330.60      352.86     29.22 o
   0   7   3       71.76       83.84     21.98 o
   1   7   3     3727.74     4110.27     83.18 o
   2   7   3      103.89      128.04     40.11 o
   3   7   3    10458.33    10554.72    252.79 o
   4   7   3      290.10      341.50     56.94 o
   5   7   3      481.06      338.47     66.37 o
   6   7   3     2020.19     1834.23    111.78 o
   7   7   3      858.50      867.17     93.38 o
   8   7   3       40.21      102.16     89.92 o
   9   7   3        3.23       21.53     64.94 o
  10   7   3      208.98      312.07    111.01 o
  11   7   3        8.86      -42.99    107.44 o
 -11   8   3     2287.26     2610.39    188.44 o
 -10   8   3     1774.90     1957.90    208.09 o
  -9   8   3      104.62      178.69     77.84 o
  -8   8   3     3392.11     3223.97    147.24 o
  -7   8   3    15689.66    15681.75    314.61 o
  -6   8   3    17483.66    17014.77    451.93 o
  -5   8   3    12794.72    12826.20    212.57 o
  -4   8   3     1584.45     1992.31     58.24 o
  -3   8   3    41927.23    47056.64    896.28 o
  -2   8   3    49813.17    53470.35   1004.84 o
  -1   8   3    26412.03    28642.62    478.92 o
   0   8   3     2146.32     2097.37     56.65 o
   1   8   3     6522.48     6331.66    116.21 o
   2   8   3    28784.61    27938.15    568.41 o
   3   8   3    36936.77    38042.63    763.66 o
   4   8   3     7667.17     7637.93    209.39 o
   5   8   3      437.47      470.79     71.83 o
   6   8   3    10258.31     9875.24    327.89 o
   7   8   3     5148.80     5071.84    184.16 o
   8   8   3     3092.42     2582.91    139.59 o
   9   8   3        1.74      164.81     71.96 o
  10   8   3      796.32     1580.00    201.79 o
  11   8   3      601.83     1130.76    156.02 o
 -11   9   3       20.79       -5.49     83.85 o
 -10   9   3        2.84       62.65     96.43 o
  -9   9   3      162.59      224.00     74.57 o
  -8   9   3      351.67      446.41     81.65 o
  -7   9   3     1054.72     1030.53     98.51 o
  -6   9   3      206.63      197.02     46.03 o
  -5   9   3     1696.04     1807.38     49.91 o
  -4   9   3    11112.21    11254.05    228.60 o
  -3   9   3    18174.51    18719.35    389.51 o
  -2   9   3     4691.75     4525.00    128.65 o
  -1   9   3       81.33      134.04     28.92 o
   0   9   3     5499.88     5002.87     99.14 o
   1   9   3     5773.20     5788.95    110.33 o
   2   9   3     2418.66     2512.24     86.21 o
   3   9   3     5713.29     5479.58    163.33 o
   4   9   3     4977.03     4822.16    158.60 o
   5   9   3      330.85      483.15     74.82 o
   6   9   3       23.28      -49.10     62.36 o
   7   9   3      807.99      768.30     91.28 o
   8   9   3      828.52      989.99    100.60 o
   9   9   3        6.08      -15.49     66.70 o
  10   9   3        6.22       90.48     57.62 o
  11   9   3       30.26      -11.38    157.68 o
 -11  10   3     1191.59     1396.22    168.36 o
 -10  10   3      953.02     1129.46    145.52 o
  -9  10   3      319.87      314.82     81.73 o
  -8  10   3     1281.80     1185.22    102.70 o
  -7  10   3     7353.43     7521.62    233.17 o
  -6  10   3    11412.48    10755.99    274.30 o
  -5  10   3     2020.60     1892.94     69.42 o
  -4  10   3     2275.96     2350.75    103.44 o
  -3  10   3    14528.06    14960.59    449.69 o
  -2  10   3    21942.13    23489.21    642.75 o
  -1  10   3    21981.08    22463.24    387.47 o
   0  10   3     1875.35     2067.59     58.95 o
   1  10   3    11915.56    11678.43    196.17 o
   2  10   3    32763.46    33012.34    565.03 o
   3  10   3    33032.92    32909.73    570.01 o
   4  10   3    12606.17    12615.60    305.92 o
   5  10   3      399.79      410.80     72.11 o
   6  10   3     4828.38     4527.80    277.00 o
   7  10   3     4638.55     4211.69    171.37 o
   8  10   3     1359.00     1143.48    172.71 o
   9  10   3       33.96       62.83     82.21 o
  10  10   3      388.52      670.83     90.65 o
 -11  11   3       76.89      204.31    168.10 o
 -10  11   3      374.21      347.00    133.27 o
  -9  11   3      946.71      979.68    102.24 o
  -8  11   3     1000.17     1040.21    129.93 o
  -7  11   3      727.05      657.19     85.37 o
  -6  11   3       97.52       87.57     72.58 o
  -5  11   3     3908.67     3961.27    124.32 o
  -4  11   3    13114.84    12628.65    256.22 o
  -3  11   3     6124.46     5756.98    161.21 o
  -2  11   3     1711.08     1807.08     95.85 o
  -1  11   3    14205.27    13792.47    253.17 o
   0  11   3    15315.49    15168.59    246.43 o
   1  11   3    12439.63    12569.77    210.18 o
   2  11   3     1593.80     1881.46     74.69 o
   3  11   3     3228.14     2920.10     96.70 o
   4  11   3    10583.50    10404.77    267.16 o
   5  11   3     4003.28     3877.42    152.17 o
   6  11   3      896.66      859.37     93.13 o
   7  11   3      573.29      559.18     99.83 o
   8  11   3     1046.55     1260.80    125.80 o
   9  11   3      354.05      509.83     93.40 o
  10  11   3       54.64      106.36     66.41 o
 -11  12   3      224.52      262.93    106.67 o
 -10  12   3      271.49      145.35    175.53 o
  -9  12   3       12.80       20.30     85.76 o
  -8  12   3       57.39       36.23     66.49 o
  -7  12   3     2401.31     2437.38    163.38 o
  -6  12   3     3587.31     3301.83    139.05 o
  -5  12   3      201.70       54.05     56.97 o
  -4  12   3     2028.01     2300.53     67.63 o
  -3  12   3    13078.50    13664.53    482.09 o
  -2  12   3    29884.19    31071.82    529.38 o
  -1  12   3    13069.49    13067.91    244.42 o
   0  12   3      472.81      526.51     37.20 o
   1  12   3     5965.92     5555.02    144.01 o
   2  12   3    16457.46    16126.05    264.58 o
   3  12   3    18150.99    18003.48    339.08 o
   4  12   3     1336.08     1339.16     95.33 o
   5  12   3     2614.28     2522.02    126.32 o
   6  12   3     2157.46     2206.71    124.48 o
   7  12   3     2911.57     2889.34    144.51 o
   8  12   3      689.31      601.24     90.40 o
   9  12   3       31.36      -21.36     80.93 o
  10  12   3       50.93      300.17     88.61 o
 -11  13   3       24.02      179.41    103.22 o
 -10  13   3      604.17      447.73    118.19 o
  -9  13   3     1586.65     1707.97    162.47 o
  -8  13   3     3131.38     3432.08    155.92 o
  -7  13   3      429.60      485.45     78.00 o
  -6  13   3     1127.04     1169.63    213.36 o
  -5  13   3    10174.89     9148.88    251.17 o
  -4  13   3    14488.67    14077.52    241.15 o
  -3  13   3     5832.50     5446.55    183.17 o
  -2  13   3      193.20      212.60     35.04 o
  -1  13   3    10896.26    10534.72    207.61 o
   0  13   3    35481.24    34543.25    523.67 o
   1  13   3    25656.03    25182.03    392.54 o
   2  13   3     3452.96     3732.30     89.03 o
   3  13   3     9896.40     9546.34    207.48 o
   4  13   3    10238.59    10109.06    222.05 o
   5  13   3    11480.15    11376.76    248.00 o
   6  13   3     4383.67     4164.03    209.58 o
   7  13   3      175.49      274.43     76.28 o
   8  13   3      789.87     1112.92    107.03 o
   9  13   3     1612.31     1873.44    212.68 o
  10  13   3      618.44      661.10    111.77 o
 -11  14   3       60.50      147.72    105.69 o
 -10  14   3      130.20      130.37    101.34 o
  -9  14   3       29.49       94.21    112.18 o
  -8  14   3       39.81       -1.63     65.43 o
  -7  14   3      579.09      535.47     82.90 o
  -6  14   3     1009.05      966.83    116.94 o
  -5  14   3     4557.06     4361.99    161.54 o
  -4  14   3      206.37      191.88     32.82 o
  -3  14   3       52.93       81.57     35.29 o
  -2  14   3     2688.74     2750.54     86.95 o
  -1  14   3    11423.40    10973.31    216.94 o
   0  14   3      160.18      237.80     32.79 o
   1  14   3     2369.32     2325.18     68.79 o
   2  14   3     5393.68     5490.41    146.24 o
   3  14   3     1226.73     1324.47     73.31 o
   4  14   3      435.58      435.46     55.83 o
   5  14   3      113.17      163.52     51.06 o
   6  14   3     1653.84     1502.08    119.91 o
   7  14   3      686.11      616.67     86.71 o
   8  14   3       15.83      -95.11     63.41 o
   9  14   3       26.96       31.79     84.65 o
  10  14   3        0.14      128.28    122.68 o
 -11  15   3        0.07       69.30     98.97 o
 -10  15   3      817.85      728.65    131.34 o
  -9  15   3     5669.09     5523.35    554.08 o
  -8  15   3     3323.54     3361.58    557.14 o
  -7  15   3     1421.22     1623.77    112.17 o
  -6  15   3     1477.05     1402.30    132.93 o
  -5  15   3    10836.81    10811.43    288.69 o
  -4  15   3    16322.77    16004.04    319.60 o
  -3  15   3    13677.88    12292.38    242.46 o
  -2  15   3     2501.22     2322.79     82.74 o
  -1  15   3    15686.72    15709.85    294.26 o
   0  15   3    43652.23    43566.52    655.46 o
   1  15   3    29073.18    27924.48    435.63 o
   2  15   3      735.30      838.78     46.41 o
   3  15   3      852.24      905.54    123.64 o
   4  15   3     7291.37     7134.35    177.96 o
   5  15   3     8977.81     8500.95    204.56 o
   6  15   3     2145.93     1945.41     95.76 o
   7  15   3       53.30        1.38     45.39 o
   8  15   3     1538.65     1966.39    130.15 o
   9  15   3     1323.76     1639.03    172.31 o
  10  15   3      918.58     1007.65    144.10 o
 -10  16   3       93.77      268.89    107.44 o
  -9  16   3      298.47      345.73    275.99 o
  -8  16   3      197.45      -50.67    143.94 o
  -7  16   3      199.65      251.18     74.03 o
  -6  16   3       28.05       80.08     77.59 o
  -5  16   3       71.08      109.14     65.16 o
  -4  16   3     1985.00     1899.17     97.98 o
  -3  16   3        9.46       13.48     68.60 o
  -2  16   3       34.30       81.30     37.49 o
  -1  16   3      327.66      228.09     41.69 o
   0  16   3     1049.51     1071.56     55.25 o
   1  16   3       43.99       64.51     33.26 o
   2  16   3      646.36      626.33     44.39 o
   3  16   3      527.60      490.71     56.84 o
   4  16   3      509.07      535.67     62.99 o
   5  16   3       10.04       -3.86     47.18 o
   6  16   3      435.03      571.33     65.05 o
   7  16   3       31.97       23.30     42.27 o
   8  16   3       54.95       51.33     60.57 o
   9  16   3        1.90       -1.94     90.19 o
  10  16   3       93.14      255.70    119.18 o
 -10  17   3     1773.36     1196.03    157.74 o
  -9  17   3     2925.81     2814.69    201.62 o
  -8  17   3     5708.32     5039.81    393.16 o
  -7  17   3      518.53      393.32     81.20 o
  -6  17   3     1515.22     1511.92    138.09 o
  -5  17   3     8508.08     8464.30    247.21 o
  -4  17   3    18861.30    19388.41    386.64 o
  -3  17   3     6119.28     5201.76    242.85 o
  -2  17   3     1275.52     1137.85     68.90 o
  -1  17   3     8050.26     7804.42    175.19 o
   0  17   3    14503.98    14364.77    249.91 o
   1  17   3    10343.15    10309.14    223.20 o
   2  17   3     1382.60     1395.20     60.77 o
   3  17   3     1250.42     1304.59     77.57 o
   4  17   3     3071.00     3001.25    111.92 o
   5  17   3     9859.15     9109.24    217.19 o
   6  17   3     3408.81     3366.31    245.36 o
   7  17   3        2.55       32.09     44.51 o
   8  17   3     1166.23     1478.38    164.26 o
   9  17   3     2276.75     2496.49    202.58 o
 -10  18   3      306.55      458.90    140.79 o
  -9  18   3      119.77      116.86     93.73 o
  -8  18   3      274.00      200.67    126.27 o
  -7  18   3     1738.60     1948.05    120.81 o
  -6  18   3     5205.04     5170.24    232.21 o
  -5  18   3      536.82      575.99     82.03 o
  -4  18   3       25.95       15.55     60.84 o
  -3  18   3     1296.52     1279.96     89.16 o
  -2  18   3     9221.03     8023.92    236.59 o
  -1  18   3     2305.12     2339.83     89.68 o
   0  18   3       12.04       46.88     34.01 o
   1  18   3     1434.34     1415.55     94.16 o
   2  18   3      517.74      614.29     46.94 o
   3  18   3     2735.07     2770.34    106.91 o
   4  18   3      284.62      294.90     54.32 o
   5  18   3      708.27      693.74     68.88 o
   6  18   3      233.04      183.94     72.77 o
   7  18   3      693.55      685.03     95.28 o
   8  18   3       77.53      174.67    186.21 o
   9  18   3       87.13      179.17    108.42 o
 -10  19   3      468.33      502.53    163.98 o
  -9  19   3     3095.28     2963.11    277.74 o
  -8  19   3     1789.59     1903.10    223.66 o
  -7  19   3       42.41      125.30     80.39 o
  -6  19   3     3552.00     3333.70    253.06 o
  -5  19   3    11695.01    11314.17    306.72 o
  -4  19   3     6975.86     6987.68    186.41 o
  -3  19   3     4101.59     3775.12    149.11 o
  -2  19   3      291.12      350.10     60.55 o
  -1  19   3     4540.04     4680.64    130.91 o
   0  19   3     3999.10     3902.33    142.74 o
   1  19   3     6796.87     6947.16    148.88 o
   2  19   3     1980.00     1969.69     73.99 o
   3  19   3       55.44       67.68     46.95 o
   4  19   3     6684.42     6371.40    171.14 o
   5  19   3     3849.04     3425.35    146.29 o
   6  19   3     1871.72     1706.99    139.48 o
   7  19   3      473.13      312.23    108.42 o
   8  19   3      472.69      626.52    124.65 o
   9  19   3      984.39     1061.73    156.24 o
  -9  20   3       35.80      284.12     92.56 o
  -8  20   3      362.53      400.98    107.00 o
  -7  20   3     3702.65     3855.31    213.56 o
  -6  20   3     5733.62     5702.12    252.84 o
  -5  20   3     3252.65     2941.39    128.81 o
  -4  20   3        9.19       13.55     44.38 o
  -3  20   3     4704.96     4548.68    140.25 o
  -2  20   3     6939.50     6837.22    198.53 o
  -1  20   3     8642.99     8150.55    188.58 o
   0  20   3      229.86      240.80     41.93 o
   1  20   3     2645.80     2584.21     86.70 o
   2  20   3     7549.80     7194.98    180.51 o
   3  20   3     5901.25     6118.17    165.20 o
   4  20   3      228.63      261.63     64.87 o
   5  20   3     1252.37     1461.02    148.82 o
   6  20   3     5507.63     4935.53    434.13 o
   7  20   3     3211.86     3481.14    274.76 o
   8  20   3      924.55     1170.85    159.76 o
   9  20   3        1.34      101.81    104.81 o
  -9  21   3      463.73      556.68    304.95 o
  -8  21   3      283.74      219.21     89.96 o
  -7  21   3       24.87       97.95     83.55 o
  -6  21   3      851.11      928.11    126.27 o
  -5  21   3     2312.08     2209.48    116.91 o
  -4  21   3     1350.74     1344.75    175.71 o
  -3  21   3       42.36      115.08     47.24 o
  -2  21   3     1331.12     1390.02    113.08 o
  -1  21   3     2115.25     1993.64     88.75 o
   0  21   3     3323.75     3503.43    102.85 o
   1  21   3     1923.28     1975.70    102.65 o
   2  21   3     1449.32     1412.91    114.57 o
   3  21   3       13.37      -49.71     42.55 o
   4  21   3     2322.76     2109.88    156.77 o
   5  21   3     3796.53     3529.60    152.42 o
   6  21   3     1214.46     1254.30    313.09 o
   7  21   3      191.04      187.15    121.89 o
   8  21   3       56.67      124.55    102.32 o
  -9  22   3      259.30      404.92    115.27 o
  -8  22   3      902.60      956.48    131.08 o
  -7  22   3     2741.49     2763.52    450.82 o
  -6  22   3     3478.76     3342.35    202.38 o
  -5  22   3     2443.55     2350.63    167.68 o
  -4  22   3      868.54      873.31    101.03 o
  -3  22   3     9706.10     9655.32    306.33 o
  -2  22   3    14073.15    14323.13    341.44 o
  -1  22   3    10567.98    10472.77    345.69 o
   0  22   3      475.28      538.83     52.46 o
   1  22   3     5553.50     5629.54    135.68 o
   2  22   3    16226.95    15831.82    323.25 o
   3  22   3    11170.91    11325.99    254.34 o
   4  22   3      934.90      826.48    114.61 o
   5  22   3      795.75      712.58     97.52 o
   6  22   3     2442.55     2885.87    207.46 o
   7  22   3     1959.40     1908.78    180.16 o
   8  22   3      543.02      480.65    203.27 o
  -9  23   3        4.35      -47.49     92.38 o
  -8  23   3       55.39      191.68     84.79 o
  -7  23   3      108.41      123.57     86.19 o
  -6  23   3      161.77      133.78     85.62 o
  -5  23   3      177.36      144.73    121.37 o
  -4  23   3       29.34      -35.97     54.28 o
  -3  23   3        0.11       43.52     46.53 o
  -2  23   3        6.57      128.98     54.41 o
  -1  23   3      551.01      530.67     69.37 o
   0  23   3      200.65      255.09     45.27 o
   1  23   3       37.63       22.36     36.38 o
   2  23   3      624.42      577.39     65.48 o
   3  23   3      473.17      476.00     64.42 o
   4  23   3       55.61       64.44     37.77 o
   5  23   3       10.38       20.81     50.92 o
   6  23   3        5.39        3.91     86.56 o
   7  23   3      117.23      254.62    108.19 o
   8  23   3      118.07       74.90     98.57 o
  -8  24   3      199.54      326.86     93.30 o
  -7  24   3     1353.94     1478.27    158.87 o
  -6  24   3     3076.37     2687.54    188.33 o
  -5  24   3     1797.24     1711.65    151.38 o
  -4  24   3       47.17       32.34     59.89 o
  -3  24   3     6928.21     6714.89    184.33 o
  -2  24   3    14824.37    14406.46    366.49 o
  -1  24   3     8193.30     8084.51    225.39 o
   0  24   3      304.27      292.22     50.75 o
   1  24   3     7038.91     7142.15    186.26 o
   2  24   3    12689.51    12650.85    277.23 o
   3  24   3     8238.82     8347.30    209.16 o
   4  24   3     1723.42     1516.56    111.97 o
   5  24   3      305.24      270.84     76.08 o
   6  24   3     2162.93     2264.19    192.84 o
   7  24   3     2469.09     2416.51    204.90 o
  -8  25   3      382.98      577.41    118.17 o
  -7  25   3       21.64       58.56     83.19 o
  -6  25   3      115.69      116.40     86.78 o
  -5  25   3      465.77      407.45    103.01 o
  -4  25   3      647.85      551.17     84.44 o
  -3  25   3      214.92      215.57     55.97 o
  -2  25   3       25.36       44.63     47.45 o
  -1  25   3     1296.47     1255.33     93.09 o
   0  25   3      865.85      966.86     71.92 o
   1  25   3      818.94      827.63     73.88 o
   2  25   3      594.99      643.96     70.55 o
   3  25   3      420.48      444.15     78.28 o
   4  25   3      261.92      136.23     49.27 o
   5  25   3      250.53      265.27     72.32 o
   6  25   3       55.78      318.08    113.87 o
   7  25   3        6.28      -10.45     95.01 o
  -7  26   3     1989.88     1966.48    182.40 o
  -6  26   3     2442.15     2540.25    191.21 o
  -5  26   3     2050.52     2035.14    166.38 o
  -4  26   3       64.53       57.66     69.73 o
  -3  26   3     3399.68     3641.23    144.26 o
  -2  26   3     9450.84     9252.25    224.43 o
  -1  26   3     8051.60     8125.03    265.64 o
   0  26   3       51.17       17.89     46.66 o
   1  26   3     2438.60     2273.90    123.59 o
   2  26   3     7779.75     7838.42    203.69 o
   3  26   3     4029.49     3627.86    151.69 o
   4  26   3      331.20      359.50    138.88 o
   5  26   3        3.96      -70.03     74.03 o
   6  26   3      914.68     1021.64    194.26 o
   7  26   3      631.98      644.00    135.32 o
  -7  27   3      548.52      655.27    122.98 o
  -6  27   3      109.50       94.31     85.23 o
  -5  27   3     1843.17     1697.33    159.77 o
  -4  27   3     2157.53     1982.38    133.85 o
  -3  27   3     1555.45     1627.35    101.76 o
  -2  27   3      466.96      518.52     72.61 o
  -1  27   3     1882.96     1747.89    108.49 o
   0  27   3     3364.58     3402.86    122.64 o
   1  27   3     2705.33     2781.31    133.98 o
   2  27   3      166.83      232.79     54.62 o
   3  27   3       43.62       62.95     55.02 o
   4  27   3     1600.88     1540.92    117.00 o
   5  27   3     1960.43     2345.75    273.36 o
   6  27   3      338.10      459.89    172.21 o
  -6  28   3     1633.48     1780.59    278.35 o
  -5  28   3      382.36      398.57    104.76 o
  -4  28   3        6.56       16.58     62.83 o
  -3  28   3     1278.00     1360.37    112.32 o
  -2  28   3     2275.12     2281.41    110.98 o
  -1  28   3     1135.24     1284.11     97.91 o
   0  28   3      549.10      672.16    100.35 o
   1  28   3      734.33      848.46     85.76 o
   2  28   3     2183.02     2181.09    122.74 o
   3  28   3     1165.92     1285.55    164.32 o
   4  28   3      326.51      323.28     71.77 o
   5  28   3      106.25      191.96     89.92 o
   6  28   3      656.45      723.34    155.32 o
  -6  29   3      682.76      995.63    140.90 o
  -5  29   3     3149.28     3636.31    217.44 o
  -4  29   3     4038.09     4180.61    163.28 o
  -3  29   3     1187.44     1205.05    190.19 o
  -2  29   3       20.91       61.46     57.49 o
  -1  29   3     2687.15     2744.53    116.91 o
   0  29   3     3757.50     3652.62    183.54 o
   1  29   3     2384.65     2615.75    133.18 o
   2  29   3      440.19      450.24     71.58 o
   3  29   3      565.17      734.86    111.17 o
   4  29   3     2371.90     2179.15    180.60 o
   5  29   3     1925.24     1977.18    181.79 o
  -5  30   3       62.62       75.32     88.06 o
  -4  30   3      225.11      101.20     84.48 o
  -3  30   3      298.39      222.22     72.15 o
  -2  30   3      167.84      274.87     59.33 o
  -1  30   3       61.31       80.38     57.34 o
   0  30   3       64.88      155.35    172.65 o
   1  30   3       80.45      -66.55     60.46 o
   2  30   3       42.23      100.15     65.27 o
   3  30   3       91.52      162.36     85.67 o
   4  30   3      102.57      301.11    110.96 o
  -4  31   3     3719.41     3893.29    341.88 o
  -3  31   3     1889.71     1843.09    129.96 o
  -2  31   3        6.32       19.95     73.15 o
  -1  31   3     1257.57     1343.33    107.45 o
   0  31   3     2254.54     2274.17    158.09 o
   1  31   3     1811.49     1798.92    119.29 o
   2  31   3      297.88      363.37     86.38 o
   3  31   3      477.97      520.65    147.53 o
  -3  32   3       21.88      -21.03     64.52 o
  -2  32   3      169.74      110.23     66.28 o
  -1  32   3      415.15      625.40     84.62 o
   0  32   3        2.25       94.03     64.81 o
   1  32   3      232.54      275.65     99.32 o
   2  32   3      192.26      179.08     80.18 o
  -2  33   3       99.97       43.33     94.40 o
  -1  33   3     2008.53     2454.21    144.40 o
   0  33   3     4128.35     4356.17    172.95 o
   1  33   3     2182.81     2640.10    430.52 o
 -12   0   4      612.98      641.93    148.41 o
 -11   0   4     2141.89     1955.03    226.29 o
 -10   0   4      767.50     1049.23    124.55 o
  -9   0   4     1076.73      975.59    116.01 o
  -8   0   4     3194.07     3180.01    174.88 o
  -7   0   4    19297.85    20329.11    552.11 o
  -6   0   4     6681.55     6489.63    342.06 o
  -5   0   4      897.19      759.56     85.14 o
  -4   0   4     4997.13     5186.55    136.97 o
  -3   0   4    72897.02    78543.41   1442.70 o
  -2   0   4    30533.81    33446.98    628.59 o
  -1   0   4     5936.78     6774.25    268.29 o
   0   0   4    26370.97    26907.46    929.65 o
   1   0   4    37621.93    36999.17   1265.49 o
   2   0   4    68358.34    74395.45   2491.43 o
   3   0   4    32545.73    33849.28    811.55 o
   4   0   4     2171.52     2285.36    110.49 o
   5   0   4     2926.89     2921.89    191.90 o
   6   0   4    13584.63    12410.27    737.66 o
   7   0   4     4281.53     3738.19    290.86 o
   8   0   4       21.72       -1.40    126.88 o
   9   0   4       29.36      159.26    151.73 o
  10   0   4      745.28     1083.48    212.11 o
  11   0   4      466.83      502.45    190.41 o
 -12   1   4      267.08      422.09     93.79 o
 -11   1   4       33.57      -71.75     72.80 o
 -10   1   4       62.12       74.86     52.38 o
  -9   1   4      403.98      529.16     82.36 o
  -8   1   4      422.11      289.29     83.16 o
  -7   1   4      580.95      492.29     90.48 o
  -6   1   4      175.22      153.14     46.32 o
  -5   1   4     7095.41     7271.91    163.78 o
  -4   1   4      433.65      453.11     27.55 o
  -3   1   4      212.67      255.92     21.28 o
  -2   1   4      213.91      194.47     20.03 o
  -1   1   4     2038.57     2109.31     66.79 o
   0   1   4     2116.10     2118.86     94.61 o
   1   1   4       18.44      -13.35     36.08 o
   2   1   4     2759.32     2758.49     91.50 o
   3   1   4      965.59      941.42     45.31 o
   4   1   4     1119.98     1090.30     59.56 o
   5   1   4     1604.32     1551.93     72.65 o
   6   1   4        5.30      105.12     60.57 o
   7   1   4      386.17      302.46     68.52 o
   8   1   4      385.35      383.91    109.46 o
   9   1   4      179.32      191.98    103.92 o
  10   1   4        1.85       15.22    157.77 o
  11   1   4        0.08       75.20    110.05 o
 -12   2   4      786.66     1089.00    129.94 o
 -11   2   4      871.06     1030.48    126.69 o
 -10   2   4       41.74       79.08     73.38 o
  -9   2   4      649.60      647.08     75.32 o
  -8   2   4     3884.56     3708.88    132.10 o
  -7   2   4     5234.48     5160.10    149.37 o
  -6   2   4    10473.91     9435.76    588.55 o
  -5   2   4       93.16       73.91     35.36 o
  -4   2   4    21199.90    23806.40    335.85 o
  -3   2   4    42142.59    47122.23    620.57 o
  -2   2   4    46781.40    51617.16    737.83 o
  -1   2   4     1601.20     1629.73     51.51 o
   0   2   4     5253.55     5491.60    168.25 o
   1   2   4    32470.96    32117.55    800.93 o
   2   2   4    73059.80    78600.86   1494.71 o
   3   2   4    12630.07    13083.84    242.74 o
   4   2   4      236.24      372.59     38.44 o
   5   2   4     7178.01     7104.32    165.11 o
   6   2   4     9544.78     8568.68    329.72 o
   7   2   4     4375.13     3353.13    208.03 o
   8   2   4      119.82      -36.77     87.95 o
   9   2   4      829.52     1297.87    152.22 o
  10   2   4      359.13      452.72    118.96 o
  11   2   4      663.38      904.17    202.14 o
 -12   3   4      125.29       84.88    111.13 o
 -11   3   4        5.79        7.12     82.90 o
 -10   3   4     1463.03     1415.55    161.93 o
  -9   3   4     5648.79     5829.35    328.60 o
  -8   3   4     2522.13     2539.72    160.68 o
  -7   3   4      709.32      664.11     69.49 o
  -6   3   4     5700.21     5714.80    150.24 o
  -5   3   4     4582.57     4453.13    118.59 o
  -4   3   4     5461.75     5493.45    101.80 o
  -3   3   4      395.71      407.37     30.96 o
  -2   3   4     8523.31     8825.70    142.64 o
  -1   3   4     9490.60    10162.10    184.45 o
   0   3   4    25762.40    28018.10    547.14 o
   1   3   4      694.61      836.83    123.82 o
   2   3   4     2026.72     2270.48     84.83 o
   3   3   4     1532.20     1364.58     73.84 o
   4   3   4     6990.18     6527.61    144.83 o
   5   3   4     3260.63     2768.54    109.02 o
   6   3   4     1185.13     1104.10     92.17 o
   7   3   4      177.86      261.40     69.04 o
   8   3   4      223.04      368.97    232.24 o
   9   3   4      868.91      947.70    142.47 o
  10   3   4      126.49      147.55    146.48 o
  11   3   4      189.22      503.73    133.54 o
 -12   4   4      468.03      598.01    158.56 o
 -11   4   4      256.21      470.21     85.80 o
 -10   4   4      137.13      196.70     78.69 o
  -9   4   4      284.11      193.75     76.46 o
  -8   4   4     3427.37     3247.76    121.84 o
  -7   4   4    10963.06    10688.20    237.22 o
  -6   4   4     5357.42     5210.63    142.27 o
  -5   4   4      606.86      588.02     45.16 o
  -4   4   4     3039.43     3100.74     71.34 o
  -3   4   4    26701.19    27896.64    417.38 o
  -2   4   4    27102.67    28594.78    475.93 o
  -1   4   4    17304.35    17997.42    308.59 o
   0   4   4     2291.07     2382.12     65.49 o
   1   4   4    30934.92    32417.12    544.38 o
   2   4   4    20182.20    21791.94    448.68 o
   3   4   4     3869.67     3774.77    122.86 o
   4   4   4     1964.46     1994.07     67.07 o
   5   4   4     7005.34     6548.83    153.80 o
   6   4   4     6419.23     6128.10    251.34 o
   7   4   4     2053.93     1670.09    225.43 o
   8   4   4       66.99      152.32     63.68 o
   9   4   4        4.77      -79.11    104.48 o
  10   4   4      401.57      659.74    132.25 o
  11   4   4      179.10      253.23    117.34 o
 -12   5   4      164.38      245.71    131.61 o
 -11   5   4      533.41      426.35     80.99 o
 -10   5   4     2542.94     2336.89    138.56 o
  -9   5   4     4121.00     4157.68    187.07 o
  -8   5   4     1489.07     1524.47    110.63 o
  -7   5   4     1062.54     1115.66     78.87 o
  -6   5   4    12424.08    12812.87    308.67 o
  -5   5   4    27037.99    27421.46    433.52 o
  -4   5   4     5146.01     4719.51     92.16 o
  -3   5   4      130.27       66.48     21.27 o
  -2   5   4     7114.81     7260.94    141.50 o
  -1   5   4    28445.81    30522.25    551.83 o
   0   5   4    27380.66    29598.50    492.47 o
   1   5   4     5969.48     6046.31    139.61 o
   2   5   4      304.04      331.09     46.28 o
   3   5   4     4146.04     3714.68    125.50 o
   4   5   4    12161.74    11716.83    283.28 o
   5   5   4     6738.78     5899.38    183.60 o
   6   5   4      118.52       37.39     62.09 o
   7   5   4      943.37     1146.16    168.83 o
   8   5   4     3538.95     3646.93    190.64 o
   9   5   4     2307.33     2718.55    193.45 o
  10   5   4      382.01     -119.28    211.41 o
  11   5   4        1.64      -11.38    108.03 o
 -12   6   4       70.45       49.59     91.37 o
 -11   6   4      509.23      731.57    124.87 o
 -10   6   4       11.09       52.04     74.14 o
  -9   6   4      591.19      620.97     93.79 o
  -8   6   4     1512.48     1469.56    151.80 o
  -7   6   4     1389.91     1264.00     79.90 o
  -6   6   4     1250.51     1205.29     70.46 o
  -5   6   4      331.59      476.09     42.81 o
  -4   6   4     5849.56     5683.40    113.92 o
  -3   6   4     5470.59     4892.38    157.61 o
  -2   6   4     9135.01     9682.08    180.46 o
  -1   6   4     4341.92     4581.42    114.69 o
   0   6   4      222.72      328.27     32.76 o
   1   6   4     1072.75     1151.41     45.93 o
   2   6   4      118.63      103.50     40.30 o
   3   6   4      170.11      191.20     46.61 o
   4   6   4      427.26      444.33     64.45 o
   5   6   4      497.48      557.57     76.41 o
   6   6   4      853.21      690.24     87.48 o
   7   6   4     1095.30      789.65     91.81 o
   8   6   4      402.29      321.93     78.93 o
   9   6   4        7.08       18.46    119.36 o
  10   6   4      255.09      131.11    105.05 o
 -11   7   4      892.41      844.60    133.92 o
 -10   7   4     2400.72     2532.51    144.28 o
  -9   7   4     7192.99     7817.83    243.44 o
  -8   7   4     2674.94     2590.02    134.68 o
  -7   7   4     1456.16     1485.97    107.67 o
  -6   7   4    18168.99    18443.38    350.39 o
  -5   7   4    31066.69    30480.70    477.90 o
  -4   7   4    19460.54    18657.83    340.97 o
  -3   7   4     7637.59     7702.74    187.66 o
  -2   7   4     4769.97     4724.95    164.02 o
  -1   7   4    35397.02    36265.84    693.15 o
   0   7   4    17349.63    18171.56    315.96 o
   1   7   4     6677.13     7125.74    129.29 o
   2   7   4     3110.10     2906.03    119.21 o
   3   7   4    13387.85    13327.75    309.61 o
   4   7   4    19041.33    18199.07    407.34 o
   5   7   4     8990.27     8468.02    238.11 o
   6   7   4       11.43      153.40     70.71 o
   7   7   4      702.83      901.70     95.55 o
   8   7   4     3725.30     4223.00    269.66 o
   9   7   4     2404.62     2487.59    182.45 o
  10   7   4      313.20      150.18    103.65 o
 -11   8   4       40.02      -43.12     82.66 o
 -10   8   4      504.61      580.38     92.16 o
  -9   8   4      452.40      360.81     85.46 o
  -8   8   4      382.20      300.58     99.68 o
  -7   8   4      198.09      203.35     75.78 o
  -6   8   4       19.10       20.42     61.78 o
  -5   8   4      864.85      859.65     46.81 o
  -4   8   4      207.33      129.02     38.91 o
  -3   8   4      396.20      341.65     47.51 o
  -2   8   4      281.64      313.29     52.48 o
  -1   8   4     7917.31     7914.16    179.70 o
   0   8   4      122.65      141.62     44.96 o
   1   8   4      360.82      426.37     30.57 o
   2   8   4      438.68      417.26     54.41 o
   3   8   4       93.15      112.87     48.90 o
   4   8   4     3434.36     3015.44    130.65 o
   5   8   4      855.86     1041.77     91.26 o
   6   8   4       87.87      101.06     67.49 o
   7   8   4        0.48      -61.93     59.20 o
   8   8   4      186.14      323.47     79.65 o
   9   8   4        1.07       16.16    140.64 o
  10   8   4        0.59      -58.05     91.51 o
 -11   9   4      255.44      119.19    194.00 o
 -10   9   4     3498.11     3613.65    167.96 o
  -9   9   4     4163.61     4276.56    175.33 o
  -8   9   4     3191.86     3004.23    147.45 o
  -7   9   4      161.28      173.22     75.21 o
  -6   9   4    12086.76    11997.52    446.44 o
  -5   9   4    15598.23    15141.48    352.51 o
  -4   9   4    26335.36    26291.78    466.01 o
  -3   9   4      233.20      361.88     50.97 o
  -2   9   4    10725.65    11300.90    251.58 o
  -1   9   4    31844.37    32605.62    631.62 o
   0   9   4    44706.42    47273.58    778.15 o
   1   9   4     8305.96     8500.21    203.60 o
   2   9   4      627.18      916.13     57.00 o
   3   9   4     8817.15     8003.74    215.95 o
   4   9   4    19025.40    18528.23    427.51 o
   5   9   4     6067.23     5905.61    191.66 o
   6   9   4     1103.76     1043.05     98.84 o
   7   9   4     1194.61     1411.14    109.05 o
   8   9   4     3585.69     3872.41    293.82 o
   9   9   4     2412.16     2446.95    140.77 o
  10   9   4      122.26      106.35     91.75 o
 -11  10   4      104.02      166.19    285.18 o
 -10  10   4       66.27       57.32    123.60 o
  -9  10   4       35.89       18.13     68.13 o
  -8  10   4     1189.86     1098.18    102.38 o
  -7  10   4      507.56      548.03     86.44 o
  -6  10   4     2880.10     2634.06    127.97 o
  -5  10   4     1245.07     1301.27    203.17 o
  -4  10   4     1051.89     1099.23     66.85 o
  -3  10   4    11899.43    11684.11    267.44 o
  -2  10   4    22966.33    23930.90    482.07 o
  -1  10   4      316.58      325.07     42.40 o
   0  10   4       38.53       63.88     28.61 o
   1  10   4     8057.50     8247.40    150.68 o
   2  10   4    13289.37    12979.77    254.64 o
   3  10   4       97.32      155.32     53.95 o
   4  10   4     1576.68     1450.87    141.48 o
   5  10   4     3314.22     3334.19    144.00 o
   6  10   4     2279.91     2149.50    125.40 o
   7  10   4      361.14      367.00     77.87 o
   8  10   4        0.39       21.19     98.51 o
   9  10   4      179.60      103.35     66.72 o
  10  10   4       35.60      -52.67     85.70 o
 -11  11   4      514.15      457.38    117.75 o
 -10  11   4      399.52      497.25    244.14 o
  -9  11   4     2272.90     2375.82    137.73 o
  -8  11   4     2106.45     2265.73    131.24 o
  -7  11   4        7.75      -23.87     66.06 o
  -6  11   4     2397.91     2366.12    123.11 o
  -5  11   4    16327.47    16008.41    418.06 o
  -4  11   4     5235.72     4987.07    136.14 o
  -3  11   4       15.30       27.65     42.16 o
  -2  11   4    18837.80    19535.22    405.73 o
  -1  11   4    38925.73    39711.66    767.44 o
   0  11   4    26339.53    27996.55    429.64 o
   1  11   4    11509.34    11437.43    197.45 o
   2  11   4     1854.76     1568.88     72.32 o
   3  11   4    10796.32     9884.62    213.41 o
   4  11   4    21750.86    20987.46    470.52 o
   5  11   4    10442.65     9654.21    269.11 o
   6  11   4      161.67       25.07     64.64 o
   7  11   4      858.35     1029.16    102.26 o
   8  11   4     2384.34     2580.80    147.10 o
   9  11   4      806.83      748.09    153.39 o
  10  11   4       80.42        4.32    117.61 o
 -11  12   4     1026.46     1207.36    154.25 o
 -10  12   4      572.08      781.20    282.29 o
  -9  12   4      286.71      136.92     76.68 o
  -8  12   4      455.34      452.47     95.10 o
  -7  12   4     6883.08     6469.37    210.28 o
  -6  12   4     4746.77     4362.73    161.89 o
  -5  12   4        1.90        1.33     47.22 o
  -4  12   4     6191.72     6307.74    159.07 o
  -3  12   4    22284.06    21924.22    458.01 o
  -2  12   4    12841.91    12402.44    431.35 o
  -1  12   4     8987.37     8841.03    209.20 o
   0  12   4     4510.78     4356.67     98.97 o
   1  12   4    19308.40    18320.66    296.57 o
   2  12   4    20802.63    20945.94    334.56 o
   3  12   4     6637.72     6622.10    164.49 o
   4  12   4     1138.89     1228.81     92.75 o
   5  12   4     1662.91     1653.98    110.68 o
   6  12   4     5544.47     5676.02    200.84 o
   7  12   4     1958.01     1850.69    124.81 o
   8  12   4        5.72      -53.16     63.14 o
   9  12   4       96.83      168.14     69.34 o
  10  12   4      493.85      775.77    123.39 o
 -11  13   4       55.77      195.66    104.47 o
 -10  13   4      975.60     1045.88    142.23 o
  -9  13   4      128.97       96.12     79.32 o
  -8  13   4      122.03       90.17     89.50 o
  -7  13   4       14.73      104.12    108.77 o
  -6  13   4     2149.59     1865.25    145.13 o
  -5  13   4     2628.93     2509.48    104.81 o
  -4  13   4     8108.55     7512.67    179.44 o
  -3  13   4     1658.12     1677.09     90.87 o
  -2  13   4      958.36      975.41     50.89 o
  -1  13   4     9503.98     9179.21    217.65 o
   0  13   4    18980.35    19449.37    314.53 o
   1  13   4     1636.89     1733.72     61.80 o
   2  13   4       58.10      156.17     29.36 o
   3  13   4     8591.60     8273.07    309.05 o
   4  13   4     4353.76     3889.26    125.06 o
   5  13   4      570.07      426.18     62.30 o
   6  13   4       76.57       34.35     64.71 o
   7  13   4      979.34     1155.29    108.22 o
   8  13   4      243.51      264.56     80.93 o
   9  13   4      181.44       38.53     72.48 o
  10  13   4       56.79       56.63     72.43 o
 -11  14   4      945.95     1248.32    158.54 o
 -10  14   4      431.59      711.60    127.82 o
  -9  14   4      123.66      230.70    120.58 o
  -8  14   4     3608.04     3712.78    163.74 o
  -7  14   4     5202.56     4863.91    255.65 o
  -6  14   4     5673.56     4919.52    431.92 o
  -5  14   4       54.16       36.32     50.51 o
  -4  14   4    12138.62    12246.00    257.52 o
  -3  14   4    20527.78    20220.28    433.11 o
  -2  14   4    17978.22    17895.67    327.38 o
  -1  14   4      872.14      735.26     67.62 o
   0  14   4     8739.67     8204.33    158.18 o
   1  14   4    37234.59    36691.05    560.02 o
   2  14   4    37760.51    38473.03    586.50 o
   3  14   4     4628.72     4580.22    134.95 o
   4  14   4      268.22      217.85     62.04 o
   5  14   4     5110.60     5166.13    153.28 o
   6  14   4     6970.82     6975.74    185.70 o
   7  14   4     2624.56     2364.72    138.72 o
   8  14   4       29.70      -48.16     63.76 o
   9  14   4      201.66      205.15     80.75 o
  10  14   4      380.92      778.27    127.32 o
 -10  15   4       12.16      -51.36    106.84 o
  -9  15   4       40.40       55.74     94.55 o
  -8  15   4      102.67       72.28     72.96 o
  -7  15   4      135.81       85.32     67.85 o
  -6  15   4       18.97       -5.37     75.77 o
  -5  15   4      388.27      386.88     63.53 o
  -4  15   4     5393.63     4969.40    162.78 o
  -3  15   4     3556.40     3564.99    132.78 o
  -2  15   4      311.39      305.86     43.28 o
  -1  15   4      953.30     1081.98     97.90 o
   0  15   4      559.26      598.31     45.60 o
   1  15   4      644.76      761.33     49.09 o
   2  15   4      465.23      487.17     56.21 o
   3  15   4     1985.30     1781.42     88.00 o
   4  15   4      146.03      120.54     52.02 o
   5  15   4       55.28       22.48     44.77 o
   6  15   4       93.77       41.49     48.94 o
   7  15   4       46.87       41.06     51.36 o
   8  15   4        4.69       35.89     53.05 o
   9  15   4       25.76       31.76    113.42 o
 -10  16   4      852.79     1090.26    150.53 o
  -9  16   4      840.32      868.22    135.27 o
  -8  16   4     6564.28     6598.87    273.28 o
  -7  16   4     7752.37     7590.15    233.84 o
  -6  16   4     6210.57     6214.06    256.32 o
  -5  16   4      101.69       90.12     53.70 o
  -4  16   4     4811.78     4691.56    142.30 o
  -3  16   4    18343.80    17319.13   1236.11 o
  -2  16   4    24360.54    25484.56    527.85 o
  -1  16   4     6964.10     6735.02    185.11 o
   0  16   4     1058.35     1058.14     56.57 o
   1  16   4    16636.27    15210.05    262.38 o
   2  16   4    14766.66    13647.47    406.27 o
   3  16   4     5232.00     5031.19    178.39 o
   4  16   4        9.84       25.17     45.90 o
   5  16   4     3180.00     3242.77    147.29 o
   6  16   4     3502.31     3554.04    128.59 o
   7  16   4     1733.49     1638.74     96.49 o
   8  16   4      246.89       91.77     73.20 o
   9  16   4      221.75      376.23    117.60 o
 -10  17   4      192.86      457.88    115.61 o
  -9  17   4      282.43      217.16    102.35 o
  -8  17   4      782.37      882.78    100.94 o
  -7  17   4        1.09       45.74     64.85 o
  -6  17   4      133.53       -8.96     72.10 o
  -5  17   4      298.16      243.91     69.41 o
  -4  17   4      745.78      631.51     67.79 o
  -3  17   4       50.93       -7.63     85.07 o
  -2  17   4     2957.11     2400.96    163.88 o
  -1  17   4     2123.85     1937.12     96.64 o
   0  17   4     1508.56     1463.61     65.67 o
   1  17   4      265.76      325.71     39.72 o
   2  17   4       54.01       56.27     46.29 o
   3  17   4      634.37      653.61     92.93 o
   4  17   4      890.04     1070.14     78.41 o
   5  17   4      402.77      493.41     64.50 o
   6  17   4       23.58       88.95     53.23 o
   7  17   4      418.75      483.73     69.09 o
   8  17   4      342.56      559.94     70.37 o
   9  17   4       50.43      191.31    154.18 o
 -10  18   4       55.48      236.51    107.98 o
  -9  18   4      470.80      432.78    180.52 o
  -8  18   4     4281.15     4041.52    223.51 o
  -7  18   4     7718.19     7436.01    317.55 o
  -6  18   4     3055.33     2958.71    178.96 o
  -5  18   4       53.21       63.71     65.05 o
  -4  18   4     5757.39     5842.66    202.26 o
  -3  18   4    14832.30    14883.85    348.54 o
  -2  18   4    11173.57    11020.50    270.86 o
  -1  18   4     1410.14     1233.33     83.32 o
   0  18   4      638.10      539.99     49.12 o
   1  18   4     4589.02     4246.73    109.22 o
   2  18   4     4939.84     4550.83    181.32 o
   3  18   4     4797.34     4615.97    161.82 o
   4  18   4        3.46       -8.49     44.93 o
   5  18   4     1832.43     1860.90    108.73 o
   6  18   4     5234.19     5345.31    163.06 o
   7  18   4     3353.00     3163.73    127.63 o
   8  18   4      474.89      415.22    114.11 o
   9  18   4       28.70      273.61    117.53 o
 -10  19   4      315.22      404.58    295.85 o
  -9  19   4     1259.81     1419.79    159.55 o
  -8  19   4      545.94      727.93    117.52 o
  -7  19   4       81.17       70.87     87.85 o
  -6  19   4     3556.63     3661.87    198.48 o
  -5  19   4     8362.62     8312.55    288.10 o
  -4  19   4     8524.16     8436.96    208.40 o
  -3  19   4     5995.57     6109.48    188.64 o
  -2  19   4       60.42       19.25     47.45 o
  -1  19   4     6756.91     5882.71    371.51 o
   0  19   4     3229.15     2992.77     93.86 o
   1  19   4     1025.66     1084.50     89.85 o
   2  19   4      475.69      422.66     60.35 o
   3  19   4     3998.79     3608.16    139.64 o
   4  19   4     5307.27     4886.80    149.80 o
   5  19   4     1288.87     1404.43     90.82 o
   6  19   4      329.40      328.28     63.25 o
   7  19   4      286.71      362.55     65.67 o
   8  19   4     1193.46     1620.80    178.58 o
   9  19   4      457.81      654.80    184.20 o
  -9  20   4       41.81      173.54     92.80 o
  -8  20   4     2144.21     1864.31    206.51 o
  -7  20   4     2403.42     2474.38    177.49 o
  -6  20   4      825.08      745.99    117.32 o
  -5  20   4     2195.77     2281.77    131.72 o
  -4  20   4     4828.69     4976.87    152.45 o
  -3  20   4     3303.55     3284.82    164.57 o
  -2  20   4     3141.02     2970.62    162.16 o
  -1  20   4      509.47      470.93     84.85 o
   0  20   4      686.18      681.62     56.03 o
   1  20   4     1626.16     1695.10     73.01 o
   2  20   4     4696.54     4517.90    141.52 o
   3  20   4     2647.77     2487.90    164.02 o
   4  20   4     1333.19     1278.73     87.73 o
   5  20   4      350.75      345.85     61.37 o
   6  20   4     1423.08     1465.29     94.94 o
   7  20   4     1622.59     1562.63    133.04 o
   8  20   4      666.03      468.66    130.18 o
  -9  21   4      948.32     1328.94    422.65 o
  -8  21   4     1067.47     1534.12    348.71 o
  -7  21   4       53.78      147.09     82.88 o
  -6  21   4     4194.55     4204.26    211.53 o
  -5  21   4     7034.14     6809.97    227.09 o
  -4  21   4    13056.79    12797.65    284.37 o
  -3  21   4       88.81      179.16     57.82 o
  -2  21   4     3362.66     3182.64    139.28 o
  -1  21   4    10582.05    10632.48    332.72 o
   0  21   4    13796.82    13751.52    489.90 o
   1  21   4     1428.71     1546.73     88.25 o
   2  21   4      593.68      547.66     65.69 o
   3  21   4     7542.10     7392.78    192.69 o
   4  21   4     8640.66     8258.47    210.60 o
   5  21   4     2339.68     2352.83    121.43 o
   6  21   4       18.52      -22.97     47.58 o
   7  21   4     1547.85     1796.46    181.38 o
   8  21   4     1354.76     1532.42    178.01 o
  -9  22   4      132.39      300.18    207.91 o
  -8  22   4       46.86      259.03    102.29 o
  -7  22   4      509.56      395.31    105.58 o
  -6  22   4       21.56       -2.99     76.88 o
  -5  22   4      208.33      208.17     69.07 o
  -4  22   4      688.71      731.51     97.45 o
  -3  22   4     1407.61     1485.81    102.27 o
  -2  22   4       48.57       54.53     69.61 o
  -1  22   4       43.79       -8.21     29.65 o
   0  22   4      336.79      410.04     53.42 o
   1  22   4      371.06      321.14     58.38 o
   2  22   4      755.97      830.55     74.88 o
   3  22   4     1574.78     1657.32     95.72 o
   4  22   4      685.45      687.79     73.84 o
   5  22   4      146.89      180.92     57.24 o
   6  22   4      112.51       36.77     51.17 o
   7  22   4      445.00      373.93    124.89 o
   8  22   4      127.97       76.57    118.39 o
  -8  23   4     1250.00     1485.70    211.32 o
  -7  23   4        3.35       36.77     82.60 o
  -6  23   4     1285.49     1291.84    143.30 o
  -5  23   4     6894.60     6844.86    350.19 o
  -4  23   4     3800.59     3489.64    132.89 o
  -3  23   4      166.06      170.60     53.69 o
  -2  23   4     4822.56     5030.22    202.92 o
  -1  23   4    19908.19    19349.99    585.67 o
   0  23   4    19224.52    19732.61    378.66 o
   1  23   4     4663.77     4693.90    163.69 o
   2  23   4     1126.38     1082.59     82.25 o
   3  23   4     6717.93     6876.24    211.71 o
   4  23   4     8497.31     8985.35    225.97 o
   5  23   4     2658.62     2619.57    119.86 o
   6  23   4        5.14      -59.14     61.39 o
   7  23   4      581.90      632.67    139.36 o
  -8  24   4       13.24       23.03    158.47 o
  -7  24   4      136.54      274.72    102.14 o
  -6  24   4      187.35      170.60     90.99 o
  -5  24   4        2.79       -6.41     60.81 o
  -4  24   4       40.30       -7.44     49.68 o
  -3  24   4      358.33      288.96     58.23 o
  -2  24   4        6.34       11.46     49.41 o
  -1  24   4       15.16       48.25     66.30 o
   0  24   4       73.91      173.50     49.28 o
   1  24   4      240.83      237.07     55.51 o
   2  24   4      333.97      355.80     63.52 o
   3  24   4       12.59      -17.97     50.97 o
   4  24   4       64.36       35.33     59.12 o
   5  24   4        8.17      -49.66     51.08 o
   6  24   4      206.67      324.27    112.92 o
   7  24   4        8.91       52.29    100.82 o
  -8  25   4      264.74      276.64    106.60 o
  -7  25   4       15.50        4.08     94.49 o
  -6  25   4     1222.90     1373.13    152.81 o
  -5  25   4     4194.16     3889.01    176.08 o
  -4  25   4     5357.67     5314.32    166.65 o
  -3  25   4      837.68      740.23     73.78 o
  -2  25   4     1472.63     1576.57    122.20 o
  -1  25   4     8092.68     7924.57    285.90 o
   0  25   4    14923.59    14978.72    442.95 o
   1  25   4     3591.41     3543.78    148.26 o
   2  25   4      525.23      506.91     68.79 o
   3  25   4     5579.73     5732.07    172.90 o
   4  25   4     3488.92     3543.91    187.53 o
   5  25   4     1310.71     1536.70    155.98 o
   6  25   4      104.23      -10.10     94.58 o
   7  25   4      398.77      519.81    131.58 o
  -7  26   4      678.41      795.86    133.72 o
  -6  26   4      597.10      653.47    221.47 o
  -5  26   4        1.62        7.83     73.06 o
  -4  26   4      867.23      989.68     87.44 o
  -3  26   4     1183.31     1089.54     86.17 o
  -2  26   4     1609.80     1379.74    102.12 o
  -1  26   4       15.53       78.80     42.60 o
   0  26   4     1043.46     1049.90    126.88 o
   1  26   4     1703.63     1680.80    177.54 o
   2  26   4     2164.51     2202.77    144.82 o
   3  26   4      642.97      776.65     77.15 o
   4  26   4       11.05       72.10     51.58 o
   5  26   4      646.40      704.43    101.73 o
   6  26   4      563.98      755.56    142.10 o
  -7  27   4      139.51      165.08     94.67 o
  -6  27   4     1011.02      994.65    137.80 o
  -5  27   4     2284.19     2196.76    149.69 o
  -4  27   4     2083.43     2120.46    281.26 o
  -3  27   4      180.45      134.99     55.34 o
  -2  27   4      645.43      732.30    102.81 o
  -1  27   4     4262.07     4317.97    222.00 o
   0  27   4     4024.65     4048.79    200.32 o
   1  27   4     1291.55     1420.39    106.10 o
   2  27   4      104.51       73.80     54.23 o
   3  27   4     1867.77     1941.39    107.87 o
   4  27   4     2029.85     2060.40    202.90 o
   5  27   4      757.55      792.49    329.89 o
   6  27   4       21.45       82.48    122.24 o
  -6  28   4     1254.09     1411.09    198.99 o
  -5  28   4        9.15       45.14     69.60 o
  -4  28   4     1689.17     1501.42    141.15 o
  -3  28   4     3412.58     3271.55    155.86 o
  -2  28   4     2335.51     2253.45    111.75 o
  -1  28   4      209.40      288.52     81.53 o
   0  28   4       82.18       44.64     69.66 o
   1  28   4     1943.98     1988.42    122.79 o
   2  28   4     2661.93     2820.11    140.64 o
   3  28   4      649.86      657.92     80.42 o
   4  28   4        3.68      121.29    111.50 o
   5  28   4      387.86      471.12    126.99 o
  -6  29   4      686.21      784.43    253.68 o
  -5  29   4     1489.12     1367.67    148.78 o
  -4  29   4      422.46      406.25     99.23 o
  -3  29   4       80.81       27.08     53.40 o
  -2  29   4       43.00       22.89     51.41 o
  -1  29   4      204.53      246.44     80.01 o
   0  29   4      216.40      213.52     82.48 o
   1  29   4      437.16      553.85     80.00 o
   2  29   4       12.99       21.37     64.30 o
   3  29   4       28.63       49.37     70.97 o
   4  29   4      276.21      452.53     81.89 o
  -5  30   4       73.50      119.22     86.16 o
  -4  30   4     2032.07     1931.45    179.86 o
  -3  30   4     4564.41     4725.32    163.08 o
  -2  30   4     3108.00     3121.52    140.84 o
  -1  30   4      226.78      372.10     86.08 o
   0  30   4      880.31      759.25    167.05 o
   1  30   4     1765.86     1643.82    145.60 o
   2  30   4     2153.49     2269.66    145.98 o
   3  30   4     1600.38     1897.39    154.51 o
   4  30   4        6.59      -60.90     90.13 o
  -4  31   4       26.00        7.73     71.84 o
  -3  31   4       59.37       69.08     55.87 o
  -2  31   4       72.47      142.87     65.60 o
  -1  31   4        0.51       26.50     61.80 o
   0  31   4      131.91      246.94     96.52 o
   1  31   4       55.59       83.64     66.17 o
   2  31   4      179.95      294.78     85.92 o
   3  31   4       33.49       82.16     73.07 o
  -3  32   4     3208.86     3286.38    166.71 o
  -2  32   4     2901.35     3022.29    191.33 o
  -1  32   4      335.15      403.22    137.32 o
   0  32   4      184.47      318.55    190.67 o
   1  32   4     1770.56     2164.57    162.00 o
   2  32   4     2556.48     2674.73    324.38 o
 -12   1   5      240.56      100.87     86.81 o
 -11   1   5     1189.35     1515.85    149.22 o
 -10   1   5     3032.53     3352.59    197.85 o
  -9   1   5     2993.81     3122.26    180.67 o
  -8   1   5      694.02      785.97     77.03 o
  -7   1   5      314.82      391.64     65.84 o
  -6   1   5    15086.04    15331.89    303.93 o
  -5   1   5    24207.17    24084.01    385.34 o
  -4   1   5     7030.63     6690.92    103.47 o
  -3   1   5      897.29     1076.34     37.15 o
  -2   1   5    64297.34    71100.71   1012.15 o
  -1   1   5    67784.21    74757.04   1389.22 o
   0   1   5    31127.59    34043.79    828.12 o
   1   1   5      289.51      494.88     62.86 o
   2   1   5    21209.36    19160.25    625.74 o
   3   1   5    28141.49    26053.39    533.68 o
   4   1   5    21424.31    20740.86    375.89 o
   5   1   5     1297.53     1136.44     62.77 o
   6   1   5      591.22      712.53     77.93 o
   7   1   5     3838.65     4393.32    223.61 o
   8   1   5     3033.66     2767.62    187.33 o
   9   1   5      288.34      337.43    109.91 o
  10   1   5        4.46     -143.21     97.60 o
 -12   2   5      188.68      173.91     90.54 o
 -11   2   5      667.78      691.61    119.45 o
 -10   2   5      102.07       93.76     59.55 o
  -9   2   5      133.56      123.75     47.29 o
  -8   2   5     2201.26     2081.99    118.42 o
  -7   2   5     1753.66     1787.12    109.10 o
  -6   2   5      348.73      234.34     45.04 o
  -5   2   5       36.66       79.35     33.99 o
  -4   2   5     8371.84     8445.00    124.41 o
  -3   2   5      138.99      160.02     20.99 o
  -2   2   5      916.44     1107.19     39.81 o
  -1   2   5      188.40      200.27     30.25 o
   0   2   5     3958.87     3952.39    141.01 o
   1   2   5     5464.24     5717.82    190.25 o
   2   2   5     7624.81     7439.75    236.92 o
   3   2   5       24.46       52.30     38.26 o
   4   2   5      623.42      787.79     47.43 o
   5   2   5      467.11      499.40     46.35 o
   6   2   5     1565.65     1259.05    153.65 o
   7   2   5      492.19      300.98    105.08 o
   8   2   5      245.91      209.35    105.51 o
   9   2   5      473.77      546.91    125.50 o
  10   2   5      345.17      238.00    114.55 o
 -12   3   5       62.84       -6.49     76.46 o
 -11   3   5     1112.11     1044.52    224.71 o
 -10   3   5     1706.88     1511.74    119.22 o
  -9   3   5     1134.34     1185.14    128.45 o
  -8   3   5        1.04        4.91     56.34 o
  -7   3   5     5732.28     5864.98    160.22 o
  -6   3   5    10502.45    11019.14    265.93 o
  -5   3   5    22160.91    21850.64    318.73 o
  -4   3   5     5961.40     5292.85     97.34 o
  -3   3   5      210.34      283.52     23.43 o
  -2   3   5    20954.74    21368.01    320.54 o
  -1   3   5    79879.80    86099.91   1382.49 o
   0   3   5    11979.08    13336.62    283.32 o
   1   3   5      611.99      897.46     73.56 o
   2   3   5     7666.37     7299.11    205.96 o
   3   3   5    21244.05    21361.96    451.32 o
   4   3   5    11034.38    10790.77    267.70 o
   5   3   5      949.51      961.79     85.52 o
   6   3   5     2176.98     2596.26    127.83 o
   7   3   5     2689.22     3348.02    196.26 o
   8   3   5     1681.33     1764.15    159.90 o
   9   3   5      382.25      265.08    112.43 o
  10   3   5       10.56      110.88    111.04 o
 -12   4   5      802.07     1044.73    128.24 o
 -11   4   5      511.69      846.71    104.41 o
 -10   4   5       35.18       63.47     75.13 o
  -9   4   5     2410.23     2364.00    134.31 o
  -8   4   5     3823.89     3525.54    228.45 o
  -7   4   5     4040.42     3980.39    131.22 o
  -6   4   5       30.90      101.22     50.26 o
  -5   4   5     7843.26     8173.78    143.40 o
  -4   4   5    16551.37    16547.54    242.43 o
  -3   4   5    33826.21    33254.42    487.04 o
  -2   4   5      225.70      224.57     27.72 o
  -1   4   5      434.27      447.42     34.73 o
   0   4   5     9674.63     9486.37    211.23 o
   1   4   5    22714.09    23966.20    480.88 o
   2   4   5    11398.43    11184.28    257.47 o
   3   4   5     3418.93     3219.31    118.32 o
   4   4   5     3001.87     3112.10    123.92 o
   5   4   5     6355.95     6207.17    209.70 o
   6   4   5     5360.47     4758.48    213.18 o
   7   4   5     2026.44     1740.81    173.83 o
   8   4   5       46.87      241.13    103.03 o
   9   4   5      791.57     1445.28    160.56 o
  10   4   5     1224.37     1575.79    175.63 o
 -12   5   5      118.57       14.70    126.01 o
 -11   5   5      111.10     -105.53    162.40 o
 -10   5   5      778.77      859.79    102.11 o
  -9   5   5      207.07      318.68     82.73 o
  -8   5   5      916.33      896.72     98.66 o
  -7   5   5     1390.50     1362.62    107.27 o
  -6   5   5    14886.09    15115.73    299.61 o
  -5   5   5     6859.68     6934.77    152.33 o
  -4   5   5     2725.21     2960.11     82.70 o
  -3   5   5     1237.59     1488.84     48.26 o
  -2   5   5      877.53      927.00     47.21 o
  -1   5   5     9773.04    10433.00    226.35 o
   0   5   5    15008.83    15939.28    283.37 o
   1   5   5     1969.81     2216.22     79.36 o
   2   5   5     2065.92     1903.95     61.44 o
   3   5   5     4453.72     4270.01    139.64 o
   4   5   5     9770.27     9063.84    238.03 o
   5   5   5      293.51      307.77     69.72 o
   6   5   5      444.46      656.85     87.60 o
   7   5   5     1846.60     1853.44    125.01 o
   8   5   5      975.75     1098.36    140.68 o
   9   5   5      212.64      216.44    106.60 o
  10   5   5       89.13      219.69    118.66 o
 -11   6   5     1294.10     1864.84    134.00 o
 -10   6   5      376.20      407.60     85.09 o
  -9   6   5     2870.26     3047.91    157.15 o
  -8   6   5    15049.39    14751.86    366.74 o
  -7   6   5     7951.27     8344.69    242.54 o
  -6   6   5       28.85      -13.42     44.40 o
  -5   6   5     2596.55     2680.84     72.79 o
  -4   6   5    34978.45    34866.88    588.95 o
  -3   6   5    23095.09    23444.79    404.02 o
  -2   6   5     9950.45     9699.97    185.03 o
  -1   6   5      717.86      820.93     50.09 o
   0   6   5     9972.61     9630.98    197.51 o
   1   6   5    16480.67    16593.14    347.19 o
   2   6   5    22799.71    23926.76    498.60 o
   3   6   5      122.56       85.33     47.71 o
   4   6   5     2667.73     2408.42    114.47 o
   5   6   5     9072.21     8143.50    519.99 o
   6   6   5    10018.05     9000.04    445.54 o
   7   6   5      744.36      561.34     84.91 o
   8   6   5       11.96      -94.17     82.70 o
   9   6   5     1134.84     1824.52    170.15 o
  10   6   5     1360.43     1826.65    179.51 o
 -11   7   5      140.30      295.65    104.17 o
 -10   7   5      354.03      382.88     86.12 o
  -9   7   5      605.95      708.53     96.55 o
  -8   7   5      426.70      452.83     85.89 o
  -7   7   5     1502.44     1310.12    130.10 o
  -6   7   5      149.26      109.60     55.09 o
  -5   7   5       21.87        5.77     27.08 o
  -4   7   5     1565.08     1560.70    126.71 o
  -3   7   5     3607.75     3405.39    113.74 o
  -2   7   5      502.80      546.73     42.16 o
  -1   7   5      526.83      568.28     70.54 o
   0   7   5       26.70       54.03     29.71 o
   1   7   5      596.63      594.30     42.69 o
   2   7   5       24.99       62.26     43.71 o
   3   7   5      637.41      598.99     67.27 o
   4   7   5     1467.41     1484.02     95.27 o
   5   7   5      405.02      298.94     71.91 o
   6   7   5       20.27       64.34     68.62 o
   7   7   5       27.81       25.78     64.02 o
   8   7   5       45.19        2.76     61.35 o
   9   7   5      272.18      210.26    109.02 o
  10   7   5        1.20     -101.41    194.35 o
 -11   8   5      307.99      487.36     87.98 o
 -10   8   5       16.68      -46.63     69.58 o
  -9   8   5     3168.59     3289.27    159.76 o
  -8   8   5     9595.20     9265.99    266.91 o
  -7   8   5    10989.30    10485.58    280.79 o
  -6   8   5      701.29      598.75     69.94 o
  -5   8   5     7600.86     8205.24    187.27 o
  -4   8   5    21329.63    22688.11    469.48 o
  -3   8   5    36321.64    37810.04    735.65 o
  -2   8   5     9307.79     9189.01    179.20 o
  -1   8   5      720.33      588.20     40.60 o
   0   8   5    12883.65    12806.99    237.65 o
   1   8   5    36573.78    37523.93    563.24 o
   2   8   5     9348.65     9397.58    235.09 o
   3   8   5     1941.86     2129.98    116.46 o
   4   8   5     2482.22     2383.88    117.41 o
   5   8   5     9233.25     8655.31    287.86 o
   6   8   5     7548.49     7150.68    269.44 o
   7   8   5     2101.19     1520.13    140.83 o
   8   8   5      389.15      605.55    124.36 o
   9   8   5     1002.19     1592.85    161.11 o
  10   8   5     1291.64     1844.08    168.89 o
 -11   9   5       11.34      -73.34    143.07 o
 -10   9   5       46.69       58.70     75.02 o
  -9   9   5       98.26      -21.77     89.08 o
  -8   9   5      138.05      160.46     82.25 o
  -7   9   5       68.27        2.46     83.45 o
  -6   9   5      910.32      940.57     78.60 o
  -5   9   5     3312.03     3167.30    107.53 o
  -4   9   5     3650.13     3590.89    126.21 o
  -3   9   5     3557.24     3491.65    119.51 o
  -2   9   5      146.53      228.16     27.60 o
  -1   9   5     9362.50     9022.45    178.99 o
   0   9   5     4637.65     4604.68    111.23 o
   1   9   5      729.36      751.44     41.15 o
   2   9   5     1355.29     1251.78     66.93 o
   3   9   5     2144.65     2130.69    175.16 o
   4   9   5       44.24       27.95     57.01 o
   5   9   5      203.11      138.73     68.51 o
   6   9   5     1346.30     1354.72    106.96 o
   7   9   5      206.42      271.50     76.40 o
   8   9   5       76.71        5.82     80.04 o
   9   9   5       39.16       15.81     92.98 o
  10   9   5       32.05      -15.92    219.20 o
 -11  10   5      736.25      690.21    131.91 o
 -10  10   5        7.48       42.67     74.32 o
  -9  10   5     1779.80     1756.24    130.46 o
  -8  10   5     7253.74     6784.04    430.78 o
  -7  10   5     6472.64     6533.85    211.27 o
  -6  10   5      451.39      315.42     64.67 o
  -5  10   5     2336.38     2612.68    102.47 o
  -4  10   5    22728.61    23453.89    489.10 o
  -3  10   5    26455.15    27637.26    558.32 o
  -2  10   5     2326.31     2498.20     82.16 o
  -1  10   5     8382.22     8168.00    167.81 o
   0  10   5    26443.39    26046.54    449.68 o
   1  10   5    31835.07    31974.37    488.72 o
   2  10   5    17752.23    18162.23    342.21 o
   3  10   5      712.35      824.71    152.23 o
   4  10   5     1581.81     1647.71    106.17 o
   5  10   5     3760.86     3655.71    156.72 o
   6  10   5     3667.72     3580.33    156.85 o
   7  10   5     1265.59      897.79    158.52 o
   8  10   5        9.28       96.25     74.87 o
   9  10   5      831.29     1334.75    150.11 o
  10  10   5      360.73      625.00    122.39 o
 -11  11   5      279.86      331.19    112.01 o
 -10  11   5      300.96      405.78     90.15 o
  -9  11   5      876.71     1023.03    131.32 o
  -8  11   5      382.82      481.16     88.32 o
  -7  11   5      114.89       79.65    104.73 o
  -6  11   5     5672.32     5548.70    162.00 o
  -5  11   5     6736.03     6605.11    169.17 o
  -4  11   5     1320.03     1246.23     82.12 o
  -3  11   5      179.86      202.25     51.54 o
  -2  11   5    11832.94    11272.03    216.67 o
  -1  11   5    31793.18    31142.96    684.81 o
   0  11   5     8990.43     9185.57    187.34 o
   1  11   5       97.87       83.16     27.92 o
   2  11   5     5075.58     4627.54    128.98 o
   3  11   5     6970.05     6717.93    168.51 o
   4  11   5     4410.41     4299.91    165.40 o
   5  11   5      255.85      286.84     73.58 o
   6  11   5     2053.70     2292.80    134.03 o
   7  11   5     2309.49     2537.30    203.94 o
   8  11   5      776.56      917.57    104.13 o
   9  11   5       64.07      151.46    128.44 o
  10  11   5        5.17     -139.56     93.04 o
 -11  12   5       11.35      -93.95     89.54 o
 -10  12   5      216.72      169.23     74.65 o
  -9  12   5      753.22      561.01     95.37 o
  -8  12   5     1968.50     1849.63    124.52 o
  -7  12   5     1367.34     1264.46    104.24 o
  -6  12   5     1353.45     1216.49    102.44 o
  -5  12   5      472.17      652.83     66.90 o
  -4  12   5     8851.71     9354.00    239.22 o
  -3  12   5    16520.87    16450.49    362.71 o
  -2  12   5     6339.20     6505.34    142.08 o
  -1  12   5     1581.60     1630.35     69.15 o
   0  12   5    12915.38    13453.54    256.46 o
   1  12   5    14232.20    14359.34    244.63 o
   2  12   5    11978.64    12131.51    275.74 o
   3  12   5      650.91      843.86     69.67 o
   4  12   5      816.50      741.43     70.99 o
   5  12   5     5799.05     5549.99    196.52 o
   6  12   5     3970.82     3462.04    158.94 o
   7  12   5      565.23      294.79     81.19 o
   8  12   5       12.07       38.84     70.48 o
   9  12   5      163.68      164.24     69.04 o
 -11  13   5      213.39       67.08     97.89 o
 -10  13   5     2505.03     2626.93    293.40 o
  -9  13   5     1700.04     1795.74    131.18 o
  -8  13   5       12.54       87.87     72.85 o
  -7  13   5      872.61      826.46     92.87 o
  -6  13   5     8347.84     8163.43    240.56 o
  -5  13   5     8790.28     8292.95    229.05 o
  -4  13   5     2142.89     2108.47    122.85 o
  -3  13   5     1990.51     2091.97    100.20 o
  -2  13   5    22038.73    21946.14    389.46 o
  -1  13   5    22102.21    22726.35    589.35 o
   0  13   5     9530.84    10014.12    204.13 o
   1  13   5      826.52      751.48     46.06 o
   2  13   5    13756.46    13471.35    275.95 o
   3  13   5    17382.88    16895.84    334.86 o
   4  13   5    14045.85    13417.51    283.97 o
   5  13   5      719.32      726.70     72.59 o
   6  13   5       76.89      203.80     74.52 o
   7  13   5     1302.60     1663.63    126.48 o
   8  13   5      934.72     1071.63    112.10 o
   9  13   5      174.56      208.89     76.28 o
 -11  14   5        0.25       -8.66     96.41 o
 -10  14   5       11.94      154.79    197.06 o
  -9  14   5      419.35      351.53     89.53 o
  -8  14   5       51.09       25.87     70.75 o
  -7  14   5      336.86      228.54    104.94 o
  -6  14   5       30.56       67.07     64.42 o
  -5  14   5      580.77      581.42     68.87 o
  -4  14   5      233.36      309.15     62.33 o
  -3  14   5     7312.11     7114.52    248.01 o
  -2  14   5     4065.45     3902.20    135.81 o
  -1  14   5      921.74      967.46     60.06 o
   0  14   5       75.76      113.59     54.44 o
   1  14   5     6498.56     6742.76    139.97 o
   2  14   5     2079.56     2252.58     95.87 o
   3  14   5        8.09       77.62     53.40 o
   4  14   5     1030.68     1059.11     79.96 o
   5  14   5      887.35      752.09     72.93 o
   6  14   5       19.86       35.62     51.51 o
   7  14   5      113.47       47.69     71.61 o
   8  14   5       50.10      102.83     73.40 o
   9  14   5        3.08      -54.68     61.70 o
 -10  15   5     2312.32     2487.65    209.92 o
  -9  15   5     1690.26     1752.09    169.76 o
  -8  15   5       95.89       74.21     68.06 o
  -7  15   5     3900.95     4092.32    166.90 o
  -6  15   5     7567.11     7273.14    228.41 o
  -5  15   5    13133.11    12496.73    273.41 o
  -4  15   5     1126.73      984.70     85.39 o
  -3  15   5     1631.16     1547.01    173.93 o
  -2  15   5     8264.90     8431.98    282.99 o
  -1  15   5    33210.37    34043.05    587.24 o
   0  15   5    10265.87    10889.18    223.53 o
   1  15   5      326.72      413.21     44.68 o
   2  15   5     4488.55     4326.05    149.34 o
   3  15   5    16336.76    15283.53    359.25 o
   4  15   5     8113.79     8044.39    201.76 o
   5  15   5      755.03      819.45     74.85 o
   6  15   5     1059.81     1206.05     88.40 o
   7  15   5     2324.72     2709.75    144.67 o
   8  15   5     1714.43     1686.55    105.79 o
   9  15   5      825.88      802.86     85.92 o
 -10  16   5      253.72      391.06    201.52 o
  -9  16   5       78.86      113.65     73.07 o
  -8  16   5      108.67      111.49     71.76 o
  -7  16   5       19.98      -25.86     65.99 o
  -6  16   5      106.47      206.50     69.81 o
  -5  16   5       73.69       60.62     54.31 o
  -4  16   5        6.85      111.44     56.51 o
  -3  16   5     1194.99     1097.82     89.10 o
  -2  16   5     5367.34     4989.55    222.16 o
  -1  16   5     3070.38     2898.34    102.56 o
   0  16   5      128.04      171.98     41.68 o
   1  16   5      481.18      529.48     69.98 o
   2  16   5      420.45      394.19     57.60 o
   3  16   5      109.13      132.30     54.24 o
   4  16   5        7.31       12.11     47.18 o
   5  16   5      230.46      182.56     57.20 o
   6  16   5        1.39       -3.72     53.03 o
   7  16   5      217.86      275.28     65.13 o
   8  16   5       29.86       26.64     54.51 o
   9  16   5       55.71       42.78     72.56 o
 -10  17   5     3124.30     3388.09    327.00 o
  -9  17   5     1904.91     1928.20    178.72 o
  -8  17   5      264.26      188.14     73.67 o
  -7  17   5     3120.48     3421.60    202.28 o
  -6  17   5    14214.55    13317.77    349.45 o
  -5  17   5     8961.28     8663.79    215.38 o
  -4  17   5      854.90      711.64     80.02 o
  -3  17   5     3921.72     4020.88    147.91 o
  -2  17   5    12120.51    11939.26    288.70 o
  -1  17   5     9856.12    10126.24    214.79 o
   0  17   5    11191.80    10786.83    366.22 o
   1  17   5       17.56       75.60     32.50 o
   2  17   5     2625.66     2267.01    105.66 o
   3  17   5     7967.87     7713.16    230.96 o
   4  17   5     3819.72     3750.20    131.85 o
   5  17   5      128.73       79.62     52.19 o
   6  17   5      152.97      323.97     61.14 o
   7  17   5     1859.62     2296.97    115.76 o
   8  17   5     1925.73     2163.91    116.82 o
   9  17   5      527.81      539.48    152.96 o
 -10  18   5       77.40      164.31    176.06 o
  -9  18   5      195.04       98.06     98.12 o
  -8  18   5     1886.37     1974.22    155.90 o
  -7  18   5     2059.58     2095.23    167.48 o
  -6  18   5       58.50       30.05     65.66 o
  -5  18   5      122.36      131.06     55.74 o
  -4  18   5     4296.03     4105.03    154.59 o
  -3  18   5     3694.52     3479.86    139.58 o
  -2  18   5     2085.65     1986.47    105.05 o
  -1  18   5      161.06      170.31     52.44 o
   0  18   5      382.31      356.38     52.09 o
   1  18   5     1466.69     1520.47     85.74 o
   2  18   5     2116.82     2223.73    102.21 o
   3  18   5      619.58      536.82     67.66 o
   4  18   5      631.55      795.76     75.26 o
   5  18   5     1295.16     1460.28    142.80 o
   6  18   5      750.70      929.49     83.35 o
   7  18   5        2.15      -74.88     76.11 o
   8  18   5      125.43      175.25     61.43 o
  -9  19   5      416.81      511.61    116.99 o
  -8  19   5       14.14      -35.90     60.94 o
  -7  19   5     3569.96     3357.62    200.68 o
  -6  19   5     7086.23     7067.21    230.48 o
  -5  19   5     6248.79     5931.51    174.05 o
  -4  19   5     1490.54     1547.57    128.73 o
  -3  19   5     1968.90     1976.87    109.76 o
  -2  19   5     4513.35     4474.37    154.75 o
  -1  19   5     7155.74     7219.79    365.65 o
   0  19   5     1065.60     1088.34     70.27 o
   1  19   5        3.58       -5.24     45.26 o
   2  19   5      748.39      754.75     72.35 o
   3  19   5     3729.07     3367.90    124.21 o
   4  19   5     2534.83     2291.84    126.43 o
   5  19   5     2320.11     2174.04    110.41 o
   6  19   5       65.97       63.90     67.09 o
   7  19   5     1046.58     1248.97     94.29 o
   8  19   5     1320.82     1345.92    174.93 o
  -9  20   5      878.51      856.75    129.99 o
  -8  20   5     2312.97     2296.64    212.81 o
  -7  20   5     2003.32     1858.98    161.09 o
  -6  20   5      614.11      602.12     89.97 o
  -5  20   5     1392.17     1301.73     92.87 o
  -4  20   5     9567.75     9104.84    221.68 o
  -3  20   5    14011.20    13426.29    326.91 o
  -2  20   5     3980.22     4142.18    158.88 o
  -1  20   5      345.00      251.40     54.54 o
   0  20   5     2410.72     2340.87     94.82 o
   1  20   5     9119.88     8836.28    288.83 o
   2  20   5     2317.55     2476.92    109.22 o
   3  20   5        3.45      -24.12     46.19 o
   4  20   5     1852.33     1870.28    115.26 o
   5  20   5     3516.36     3567.13    136.46 o
   6  20   5     1894.75     1831.18    158.03 o
   7  20   5      398.07      395.16     68.28 o
   8  20   5      113.55      172.39    106.51 o
  -9  21   5      279.54      401.38    110.31 o
  -8  21   5       23.67       33.77     75.74 o
  -7  21   5     1111.12     1253.00    146.48 o
  -6  21   5      787.25      834.36    101.74 o
  -5  21   5      439.34      406.61     67.10 o
  -4  21   5        6.21      -38.04     43.70 o
  -3  21   5     2788.08     2709.75    137.96 o
  -2  21   5     7711.79     7105.97    208.02 o
  -1  21   5     1698.18     1845.29    102.60 o
   0  21   5      150.71      147.06     52.77 o
   1  21   5      151.18      191.05     53.92 o
   2  21   5      576.19      581.46     67.97 o
   3  21   5     1422.24     1410.24    125.35 o
   4  21   5     1818.57     1733.75    102.16 o
   5  21   5     1673.80     1554.68     99.88 o
   6  21   5      604.01      623.06     75.00 o
   7  21   5      184.51      193.32     63.75 o
   8  21   5      401.46      672.69    145.43 o
  -9  22   5      409.82      378.63    105.33 o
  -8  22   5     1703.38     1777.01    217.54 o
  -7  22   5     3303.69     3323.14    205.73 o
  -6  22   5      634.51      427.52     87.29 o
  -5  22   5     1007.71     1135.78     91.44 o
  -4  22   5     6278.22     6498.60    196.55 o
  -3  22   5    12776.79    12860.62    328.58 o
  -2  22   5     6712.26     6812.65    205.81 o
  -1  22   5       19.92       -4.77     54.98 o
   0  22   5     8373.18     8023.13    278.89 o
   1  22   5    13654.30    12715.28    387.70 o
   2  22   5     5017.36     4871.39    154.79 o
   3  22   5      502.06      598.14     73.07 o
   4  22   5     1697.23     1904.02    105.92 o
   5  22   5     5220.93     5276.24    169.14 o
   6  22   5     2251.44     2306.06    117.44 o
   7  22   5      277.85      345.08     84.91 o
  -8  23   5        6.26       56.98     72.73 o
  -7  23   5       32.02       85.69     71.49 o
  -6  23   5       23.90       32.23     64.57 o
  -5  23   5       13.92       78.92     56.71 o
  -4  23   5        6.32      -25.64     48.17 o
  -3  23   5       13.38       44.01     67.01 o
  -2  23   5       64.14      109.71     55.97 o
  -1  23   5       59.73       17.72     59.39 o
   0  23   5      402.63      568.26    111.74 o
   1  23   5      146.62      121.12     60.20 o
   2  23   5        1.29       59.16     51.76 o
   3  23   5        0.81       -7.94     53.02 o
   4  23   5      185.06      194.55     59.26 o
   5  23   5       55.01      111.25     58.16 o
   6  23   5      106.20      194.68     59.82 o
   7  23   5        1.34     -108.01     87.45 o
  -8  24   5     2494.52     2948.76    211.87 o
  -7  24   5     1807.04     1906.39    178.09 o
  -6  24   5      567.15      636.02     94.09 o
  -5  24   5      588.83      600.65     75.70 o
  -4  24   5     4622.53     4563.49    151.73 o
  -3  24   5     6190.32     5861.53    195.04 o
  -2  24   5     2984.89     2864.47    131.28 o
  -1  24   5      467.81      362.34     65.94 o
   0  24   5    10533.73    10315.39    338.43 o
   1  24   5    15685.09    15819.04    380.50 o
   2  24   5     8963.40     8545.25    238.56 o
   3  24   5      216.89      240.49     63.58 o
   4  24   5     1071.70     1133.16     90.77 o
   5  24   5     3435.31     3726.33    143.70 o
   6  24   5     1944.38     2008.44    138.46 o
   7  24   5      157.93       69.70    100.32 o
  -7  25   5       13.50        4.20     86.23 o
  -6  25   5      890.28     1073.63     96.36 o
  -5  25   5      299.04      233.49     91.66 o
  -4  25   5        8.50       22.02     49.02 o
  -3  25   5      109.60      151.08     58.96 o
  -2  25   5      558.96      619.63     78.64 o
  -1  25   5      721.09      698.37     77.45 o
   0  25   5      111.18      204.53     80.37 o
   1  25   5      641.69      726.64     85.65 o
   2  25   5      697.14      790.51     86.64 o
   3  25   5      529.67      543.67     72.82 o
   4  25   5      488.16      697.59     78.92 o
   5  25   5       17.15       34.22     53.82 o
   6  25   5       65.24       39.86     70.90 o
  -7  26   5     1733.17     1951.87    220.07 o
  -6  26   5      392.22      336.03    101.53 o
  -5  26   5      481.45      475.60     83.84 o
  -4  26   5     1443.49     1617.92    102.82 o
  -3  26   5     4518.80     4293.96    146.21 o
  -2  26   5     3302.22     3190.90    142.52 o
  -1  26   5      155.18      266.25     84.54 o
   0  26   5     2887.51     2894.71    173.51 o
   1  26   5     8378.84     8304.39    247.03 o
   2  26   5     3702.06     3502.61    154.16 o
   3  26   5      441.15      425.98     66.20 o
   4  26   5      787.62      915.16     87.70 o
   5  26   5     2132.13     2110.54    141.99 o
   6  26   5      750.23      802.11    151.12 o
  -6  27   5      806.57      974.60    135.53 o
  -5  27   5     1344.00     1327.44    126.55 o
  -4  27   5       73.22       84.18     61.79 o
  -3  27   5     1150.63     1232.74     91.19 o
  -2  27   5     2354.02     2415.17    216.95 o
  -1  27   5     3093.60     2919.21    176.79 o
   0  27   5      342.00      253.30    125.22 o
   1  27   5       12.17       29.77     56.69 o
   2  27   5      765.76      806.09    120.61 o
   3  27   5     2220.05     2321.02    255.60 o
   4  27   5      731.12     1026.14     90.58 o
   5  27   5      179.74      349.89     93.69 o
  -6  28   5        2.54        7.95     88.62 o
  -5  28   5      342.96      237.91     81.31 o
  -4  28   5     2867.99     2825.47    132.65 o
  -3  28   5     2232.53     2294.76    118.01 o
  -2  28   5     1518.53     1453.03    108.06 o
  -1  28   5        0.54      104.99     74.56 o
   0  28   5      931.24      884.68    114.74 o
   1  28   5      934.24     1084.69    120.70 o
   2  28   5      998.89     1079.96     99.74 o
   3  28   5      165.20      279.76     65.68 o
   4  28   5       99.37      183.71    126.28 o
   5  28   5      534.03      724.11    102.40 o
  -5  29   5     2643.50     2572.63    244.24 o
  -4  29   5      595.15      569.34     73.11 o
  -3  29   5      374.20      395.53     64.95 o
  -2  29   5     3393.97     3834.32    206.46 o
  -1  29   5     3384.62     3485.12    197.94 o
   0  29   5     1760.45     1669.63    146.14 o
   1  29   5       38.42      119.76     98.97 o
   2  29   5      514.75      458.60     75.83 o
   3  29   5     2011.96     2139.41    130.36 o
   4  29   5     1446.71     1540.04    143.97 o
  -4  30   5      457.78      595.22     77.71 o
  -3  30   5      162.88      278.06     63.10 o
  -2  30   5       68.31       47.22     75.23 o
  -1  30   5        3.41       56.97     74.70 o
   0  30   5       53.68      144.48    107.46 o
   1  30   5        8.10      -55.62     71.60 o
   2  30   5       10.18       51.00     62.55 o
   3  30   5       61.31       71.26     70.73 o
  -3  31   5      487.11      645.34     97.00 o
  -2  31   5     2778.87     2634.43    149.99 o
  -1  31   5     2790.66     3056.38    189.88 o
   0  31   5     1022.95     1162.25    131.32 o
   1  31   5       12.47       40.46     78.82 o
   2  31   5     1064.25     1136.79    108.79 o
  -2  32   5      420.09      450.67     84.98 o
  -1  32   5       48.02      322.25     90.17 o
   0  32   5       90.78      134.51     87.71 o
 -12   0   6      768.42     1027.83    190.23 o
 -11   0   6      222.32      324.12    146.48 o
 -10   0   6       75.35       46.03    129.51 o
  -9   0   6     3873.11     3799.79    294.02 o
  -8   0   6    10928.45    11629.77    369.80 o
  -7   0   6     5054.92     5794.01    593.72 o
  -6   0   6     1872.21     1840.86    245.10 o
  -5   0   6     9369.65     9737.98    193.90 o
  -4   0   6    14543.97    14619.58    305.91 o
  -3   0   6    21154.18    21155.27    419.78 o
  -2   0   6      809.55      943.98     52.75 o
  -1   0   6    32813.58    34728.78   1196.19 o
   0   0   6    55778.21    59779.92   2018.20 o
   1   0   6    57824.30    60018.28   2037.10 o
   2   0   6     2082.96     2221.39    176.41 o
   3   0   6     4323.92     3398.85    226.99 o
   4   0   6     9529.66     9701.80    457.12 o
   5   0   6    11462.25    10944.81    321.20 o
   6   0   6     1239.64     1095.38    186.73 o
   7   0   6       65.86      361.04    154.36 o
   8   0   6     1540.32     2282.29    257.09 o
   9   0   6      824.19      999.65    207.21 o
  10   0   6      202.78      467.97    173.78 o
 -12   1   6        9.51       19.64     90.88 o
 -11   1   6       18.88       -3.29    169.67 o
 -10   1   6      629.98      545.24    116.31 o
  -9   1   6       27.33      101.66     72.15 o
  -8   1   6      109.48      115.65     55.91 o
  -7   1   6     1825.59     2020.41    114.69 o
  -6   1   6     1239.96     1313.26     76.71 o
  -5   1   6      845.68      871.90     39.63 o
  -4   1   6      133.45      109.92     23.79 o
  -3   1   6     4204.54     4075.59     80.24 o
  -2   1   6      187.21      195.39     32.80 o
  -1   1   6      211.46      190.29     46.82 o
   0   1   6     5045.43     5739.53    191.59 o
   1   1   6     8590.32     8528.77    260.80 o
   2   1   6      451.87      418.49     71.93 o
   3   1   6     5289.34     5010.92    204.74 o
   4   1   6      725.38      737.01     66.22 o
   5   1   6       29.04      106.17     52.83 o
   6   1   6      132.58      141.27     90.85 o
   7   1   6      129.64      165.93     90.32 o
   8   1   6        3.14       29.10     94.70 o
   9   1   6       86.92      -86.33    246.41 o
  10   1   6       22.39     -142.65     95.10 o
 -12   2   6      225.99      385.77    103.78 o
 -11   2   6       18.88      -19.19     89.24 o
 -10   2   6      963.67      895.93    144.12 o
  -9   2   6     3567.48     3630.32    171.08 o
  -8   2   6     4620.15     4546.85    174.76 o
  -7   2   6     3356.73     3283.51    121.08 o
  -6   2   6      197.54      235.87     40.67 o
  -5   2   6     8260.04     8173.96    130.44 o
  -4   2   6    35135.13    36634.20    496.11 o
  -3   2   6    26811.12    28216.43    386.96 o
  -2   2   6     2353.31     2562.57     64.19 o
  -1   2   6    14225.77    14359.15    261.05 o
   0   2   6    63979.86    69021.24   1638.68 o
   1   2   6    22331.58    22588.48    584.47 o
   2   2   6     5169.62     4962.08    190.88 o
   3   2   6     1330.18     1473.27    114.10 o
   4   2   6    17337.86    16383.61    371.93 o
   5   2   6     8145.65     7739.48    244.50 o
   6   2   6     2578.49     2032.76    155.28 o
   7   2   6       44.90      212.06     92.69 o
   8   2   6      731.08      948.21    133.29 o
   9   2   6     1044.45     1136.61    150.78 o
  10   2   6      289.21      351.08    123.16 o
 -11   3   6     1017.16     1000.94    135.84 o
 -10   3   6     1013.94     1061.34    136.22 o
  -9   3   6      878.32      863.76    331.90 o
  -8   3   6      126.60      164.91     45.52 o
  -7   3   6     5604.13     5447.82    178.62 o
  -6   3   6     7223.17     6853.21    274.16 o
  -5   3   6       90.81      103.63     38.86 o
  -4   3   6     6057.45     6089.52    107.06 o
  -3   3   6     5344.54     5257.55    101.22 o
  -2   3   6    13670.75    13723.04    250.28 o
  -1   3   6     3611.31     3654.33     93.93 o
   0   3   6       89.38      107.06     39.41 o
   1   3   6     1919.54     1895.04    107.16 o
   2   3   6     7835.39     7718.02    253.18 o
   3   3   6     3334.80     3096.21    117.73 o
   4   3   6     2813.44     2690.85    119.36 o
   5   3   6       43.55       12.67     58.08 o
   6   3   6      566.74      762.47     81.93 o
   7   3   6      897.11     1227.29    230.92 o
   8   3   6      822.15     1078.12    143.98 o
   9   3   6       23.72       43.06    103.81 o
  10   3   6       10.27      -14.35    156.28 o
 -11   4   6        2.40       -5.24     88.67 o
 -10   4   6      815.64      747.30    100.48 o
  -9   4   6     2665.32     2375.64    138.31 o
  -8   4   6     2126.21     1882.85    120.50 o
  -7   4   6       70.19      109.21     75.07 o
  -6   4   6      896.02     1014.31     61.70 o
  -5   4   6    15575.62    16138.53    248.16 o
  -4   4   6    18391.50    18213.67    261.92 o
  -3   4   6     8893.92     8649.35    148.67 o
  -2   4   6     5910.13     5853.92    128.03 o
  -1   4   6      645.58      535.24     56.31 o
   0   4   6     6180.27     6298.03    160.15 o
   1   4   6    18271.61    18930.37    395.20 o
   2   4   6     2893.01     2978.16    148.99 o
   3   4   6      849.71      714.25     66.71 o
   4   4   6     4759.31     4646.49    156.53 o
   5   4   6     3901.78     3875.17    149.96 o
   6   4   6     1161.89      965.64    150.01 o
   7   4   6      101.68      159.46     98.65 o
   8   4   6      817.65      841.59    131.00 o
   9   4   6      644.96      748.87    133.92 o
  10   4   6      209.17       22.10    112.22 o
 -11   5   6     2224.13     2321.99    233.37 o
 -10   5   6     3602.00     4127.01    252.30 o
  -9   5   6      100.22       22.64     75.52 o
  -8   5   6     2612.85     2592.07    140.25 o
  -7   5   6    14550.12    13736.04    356.99 o
  -6   5   6    16406.51    15487.51    450.06 o
  -5   5   6     2642.93     2504.44     71.88 o
  -4   5   6     1324.53     1310.66     37.52 o
  -3   5   6    27607.49    27472.20    410.81 o
  -2   5   6    25738.21    27231.44    464.31 o
  -1   5   6    18096.81    18717.27    383.86 o
   0   5   6     1519.72     1551.30     61.92 o
   1   5   6     2222.45     2093.62     82.64 o
   2   5   6    12271.25    12077.55    269.80 o
   3   5   6    11207.66    10804.10    266.58 o
   4   5   6     3495.03     3221.60    130.74 o
   5   5   6        4.85       24.16     57.47 o
   6   5   6     3200.04     3413.86    226.06 o
   7   5   6     3559.75     3574.12    207.53 o
   8   5   6     2189.86     2082.53    174.95 o
   9   5   6      352.70      268.25    107.27 o
  10   5   6      139.45      630.01    140.54 o
 -11   6   6       24.86      138.47     80.44 o
 -10   6   6      118.88       62.90     82.44 o
  -9   6   6     1497.97     1306.99    115.77 o
  -8   6   6     1101.55     1029.16    101.91 o
  -7   6   6      377.25      339.76     83.75 o
  -6   6   6      341.98      388.24     65.03 o
  -5   6   6     4437.09     4615.09    107.89 o
  -4   6   6     7571.99     7299.22    138.90 o
  -3   6   6     1078.88     1003.80     49.22 o
  -2   6   6        5.60       19.07     27.00 o
  -1   6   6      860.59      720.46     43.23 o
   0   6   6     1409.92     1578.23     62.40 o
   1   6   6      566.91      598.07     51.74 o
   2   6   6      396.53      507.73     44.05 o
   3   6   6       42.43       67.84     52.02 o
   4   6   6     2123.44     1965.79    128.51 o
   5   6   6     3516.05     3103.84    137.95 o
   6   6   6      248.10       90.93     77.94 o
   7   6   6       84.56      130.26     64.72 o
   8   6   6        2.56       26.28     93.62 o
   9   6   6      178.35      102.18     99.25 o
  10   6   6      157.37      202.30    216.31 o
 -11   7   6     2613.52     2659.33    159.25 o
 -10   7   6     2972.35     3071.11    162.28 o
  -9   7   6       84.14      128.93     75.72 o
  -8   7   6     2633.17     2611.71    147.81 o
  -7   7   6    19149.75    19689.10    453.98 o
  -6   7   6    18600.47    18117.90    357.81 o
  -5   7   6     7205.12     6622.10    163.38 o
  -4   7   6        9.82       46.75     43.57 o
  -3   7   6    27327.61    28077.41    420.19 o
  -2   7   6    25182.48    24761.01    427.63 o
  -1   7   6    14670.96    15441.51    282.40 o
   0   7   6     5474.85     5925.05    134.56 o
   1   7   6     2244.58     2006.70     71.87 o
   2   7   6    16515.56    16402.99    304.24 o
   3   7   6    16403.65    16744.75    381.65 o
   4   7   6     2685.89     2432.89    163.58 o
   5   7   6      152.33      119.27     65.81 o
   6   7   6     3373.87     3356.74    151.50 o
   7   7   6     5549.25     5724.01    203.89 o
   8   7   6     1098.47      877.60    133.20 o
   9   7   6      100.17     -100.95    119.53 o
  10   7   6      196.82      605.85    127.74 o
 -11   8   6       18.87      103.60     79.54 o
 -10   8   6       39.14       70.36     94.05 o
  -9   8   6      338.80      430.63     90.09 o
  -8   8   6       30.33      107.44     72.21 o
  -7   8   6       44.27       35.23     69.57 o
  -6   8   6     2116.31     2059.57     86.81 o
  -5   8   6      142.80      118.71     53.00 o
  -4   8   6      630.20      583.09     63.78 o
  -3   8   6     2349.48     2170.95     64.92 o
  -2   8   6     3532.65     3369.98     90.91 o
  -1   8   6        6.55        5.71     30.77 o
   0   8   6       41.49      103.15     35.76 o
   1   8   6     1392.36     1311.83     59.54 o
   2   8   6      336.91      345.90     59.01 o
   3   8   6      990.50     1005.86    105.00 o
   4   8   6      804.72      712.69     83.95 o
   5   8   6      187.57      308.19     76.50 o
   6   8   6      415.44      424.53     78.02 o
   7   8   6      115.26       67.35     67.44 o
   8   8   6      209.86       57.16    106.14 o
   9   8   6        0.37       -0.91    200.39 o
  10   8   6      162.92       38.12    101.76 o
 -11   9   6     1472.01     1596.42    157.70 o
 -10   9   6     1986.92     1947.17    136.32 o
  -9   9   6     1031.33     1049.04    111.42 o
  -8   9   6     1274.36     1228.70    140.22 o
  -7   9   6     5174.81     5656.59    292.74 o
  -6   9   6    14285.19    13710.96    255.89 o
  -5   9   6     9889.37     9483.38    242.83 o
  -4   9   6       42.94      108.34     51.39 o
  -3   9   6     7945.29     8330.61    312.76 o
  -2   9   6    45453.75    47451.06    787.73 o
  -1   9   6    13537.57    14138.94    264.17 o
   0   9   6      638.91      720.14     48.51 o
   1   9   6     4589.75     4419.62    112.89 o
   2   9   6    19566.52    19089.60    358.64 o
   3   9   6    12894.99    12700.17    314.64 o
   4   9   6     5153.87     4677.09    170.70 o
   5   9   6      254.27      332.29     75.48 o
   6   9   6     3371.17     3419.65    155.06 o
   7   9   6     2779.78     2470.49    162.43 o
   8   9   6     1769.33     1699.19    167.90 o
   9   9   6       42.11      -62.60     76.96 o
 -11  10   6       41.02       88.76     75.05 o
 -10  10   6       51.09       49.32     75.18 o
  -9  10   6       53.21      204.55     80.65 o
  -8  10   6      191.27      109.23     75.44 o
  -7  10   6      768.16      588.24     84.49 o
  -6  10   6      208.32      307.67     54.89 o
  -5  10   6     1336.69     1305.98     88.94 o
  -4  10   6    11414.65    11003.53    267.47 o
  -3  10   6     7344.16     6833.22    192.72 o
  -2  10   6     1767.71     1755.95     65.88 o
  -1  10   6       94.60      107.11     35.18 o
   0  10   6     6272.72     5971.22    137.77 o
   1  10   6     2069.28     2123.87     97.83 o
   2  10   6      840.71      940.62     66.48 o
   3  10   6     1200.40     1164.41     91.40 o
   4  10   6     4072.18     4136.98    160.57 o
   5  10   6      811.24      982.50     98.98 o
   6  10   6      122.78       93.72     69.18 o
   7  10   6      450.03      472.50     87.32 o
   8  10   6      584.29      668.30     90.44 o
   9  10   6       64.10       -8.28    103.02 o
 -11  11   6      921.37     1077.24    113.46 o
 -10  11   6      995.27     1108.73    322.87 o
  -9  11   6       23.34      128.09     77.24 o
  -8  11   6       55.35      -67.30     64.45 o
  -7  11   6     2884.99     2852.12    142.08 o
  -6  11   6     3527.34     3663.11    115.35 o
  -5  11   6     2748.54     2471.90    139.57 o
  -4  11   6      486.45      524.63    142.34 o
  -3  11   6    12682.91    13074.86    301.74 o
  -2  11   6    21444.94    22318.29    394.30 o
  -1  11   6    18232.69    19298.74    526.55 o
   0  11   6     1347.47     1487.89     67.06 o
   1  11   6     5262.56     4875.05    122.81 o
   2  11   6    15669.31    15048.19    300.54 o
   3  11   6    16063.73    14313.06    645.48 o
   4  11   6     2732.11     2459.87    262.07 o
   5  11   6      604.14      426.32     83.27 o
   6  11   6      514.66      537.17     90.90 o
   7  11   6     2880.27     2667.46    197.51 o
   8  11   6      631.64      553.80     90.32 o
   9  11   6       82.81       55.23     95.64 o
 -11  12   6        2.08      116.17    262.51 o
 -10  12   6       33.47       91.70     72.89 o
  -9  12   6     1437.66     1710.72    130.28 o
  -8  12   6     2895.26     3050.58    165.53 o
  -7  12   6     1182.41     1086.91     79.53 o
  -6  12   6      732.26      615.61     70.43 o
  -5  12   6     5449.49     5211.90    326.96 o
  -4  12   6     8701.80     8558.88    229.00 o
  -3  12   6     6154.97     6411.40    182.80 o
  -2  12   6      450.27      508.49     42.51 o
  -1  12   6     9665.53     9422.18    203.49 o
   0  12   6    16738.68    17190.41    317.90 o
   1  12   6    15161.12    15122.73    286.39 o
   2  12   6      334.60      489.69     72.35 o
   3  12   6     2029.30     1961.56    102.53 o
   4  12   6     7167.23     7196.47    212.91 o
   5  12   6     6380.46     6193.76    212.09 o
   6  12   6      209.96       74.66     83.72 o
   7  12   6       21.65      -95.31     63.54 o
   8  12   6      148.25      301.99     79.19 o
   9  12   6      482.04      706.12    136.81 o
 -11  13   6      327.90      582.37    128.62 o
 -10  13   6       96.26       56.34     79.16 o
  -9  13   6      416.40      539.48    103.31 o
  -8  13   6      341.11      360.95    113.46 o
  -7  13   6      716.42      578.17     68.47 o
  -6  13   6     2249.01     2204.29    105.28 o
  -5  13   6     2361.69     1995.61    111.10 o
  -4  13   6       17.12      -33.72     53.85 o
  -3  13   6      133.19       93.19     63.46 o
  -2  13   6     8026.14     7797.54    206.27 o
  -1  13   6     8302.68     8223.05    177.39 o
   0  13   6     2352.99     2516.58     88.79 o
   1  13   6      342.24      392.94     43.46 o
   2  13   6     7660.52     6972.94    188.21 o
   3  13   6     2368.95     2124.21     99.65 o
   4  13   6     1522.11     1436.13     89.39 o
   5  13   6      304.52      369.09     64.29 o
   6  13   6      941.13      881.33    101.74 o
   7  13   6      519.84      628.75    118.91 o
   8  13   6      287.74      325.02     83.43 o
   9  13   6        3.31       43.89    103.59 o
 -10  14   6      885.28      945.90    111.92 o
  -9  14   6     3077.29     3112.82    162.49 o
  -8  14   6     4046.30     4274.77    206.58 o
  -7  14   6     2312.05     2322.26    104.76 o
  -6  14   6     1052.08      992.46     92.98 o
  -5  14   6     8110.84     8506.97    207.83 o
  -4  14   6    13610.94    12698.71    561.55 o
  -3  14   6     7155.40     6461.72    385.08 o
  -2  14   6       97.70      214.23     54.43 o
  -1  14   6    10259.39     9860.50    205.45 o
   0  14   6    33914.50    34429.41    656.23 o
   1  14   6    17644.52    17287.39    632.09 o
   2  14   6     5061.49     4908.64    170.94 o
   3  14   6      162.17      298.21     97.91 o
   4  14   6     8060.56     8114.08    206.10 o
   5  14   6     5723.25     5616.05    167.14 o
   6  14   6     2760.43     2429.75    116.02 o
   7  14   6       22.18      -42.31     67.03 o
   8  14   6      334.33      580.83     95.05 o
   9  14   6      899.68     1036.11    165.21 o
 -10  15   6      170.05      158.20    105.83 o
  -9  15   6      182.28      285.67     86.19 o
  -8  15   6       95.06      106.27     73.93 o
  -7  15   6       43.74       62.29     57.77 o
  -6  15   6      356.64      422.25     67.06 o
  -5  15   6      149.47      218.27     58.21 o
  -4  15   6      299.87      369.25     70.28 o
  -3  15   6       23.62        9.77     50.61 o
  -2  15   6      373.26      406.45     60.72 o
  -1  15   6      916.91     1040.93     63.17 o
   0  15   6     1757.85     1856.86     79.46 o
   1  15   6      236.65      237.97     64.55 o
   2  15   6      105.68      111.81     54.25 o
   3  15   6      156.38       76.50     51.93 o
   4  15   6        9.83        7.56     48.12 o
   5  15   6       66.93       53.06     53.74 o
   6  15   6      175.47      130.12     59.42 o
   7  15   6       75.11       68.41     52.48 o
   8  15   6       14.57       63.70     58.70 o
   9  15   6        3.39       84.44     56.35 o
 -10  16   6      715.41      654.12    135.46 o
  -9  16   6     3423.68     3443.72    169.04 o
  -8  16   6     6076.65     6082.42    264.95 o
  -7  16   6     1733.77     1618.52    154.47 o
  -6  16   6     1480.84     1467.24     97.20 o
  -5  16   6    11836.72    11413.22    257.55 o
  -4  16   6    14007.56    13734.79    331.50 o
  -3  16   6     4250.67     4157.00    150.29 o
  -2  16   6     1260.20     1342.45     86.83 o
  -1  16   6     3106.22     2951.18    199.81 o
   0  16   6    14819.98    15078.20    411.11 o
   1  16   6     8868.51     9178.72    336.88 o
   2  16   6     3371.86     3249.64    120.93 o
   3  16   6      152.60       98.11     50.14 o
   4  16   6     5547.27     5527.14    222.19 o
   5  16   6     5861.75     5531.70    169.31 o
   6  16   6     1109.12      999.69     86.12 o
   7  16   6        0.71       31.26     53.36 o
   8  16   6      723.24     1138.96     94.40 o
 -10  17   6      321.36      546.35    129.99 o
  -9  17   6      190.44      357.55     75.94 o
  -8  17   6       43.64      -67.85     64.34 o
  -7  17   6      680.92      669.28     81.72 o
  -6  17   6      627.06      666.40     77.36 o
  -5  17   6       20.17      -22.49     49.40 o
  -4  17   6        1.80       65.19     56.91 o
  -3  17   6     1306.15     1190.87     92.06 o
  -2  17   6     3335.28     3006.96    121.56 o
  -1  17   6      203.19      191.11     54.61 o
   0  17   6       41.81       28.16     41.66 o
   1  17   6       26.72       -2.53     57.36 o
   2  17   6      890.41      989.26     79.24 o
   3  17   6      183.13      243.12     56.57 o
   4  17   6      320.83      349.48     63.00 o
   5  17   6       26.06      163.47     56.98 o
   6  17   6      395.13      552.24     94.52 o
   7  17   6      609.24      923.98     88.09 o
   8  17   6       50.31      116.66     61.38 o
 -10  18   6      611.37      678.66    138.24 o
  -9  18   6     3505.53     3333.04    238.34 o
  -8  18   6     3038.52     3253.23    162.64 o
  -7  18   6      445.86      320.10     71.73 o
  -6  18   6     1265.66     1249.91     94.62 o
  -5  18   6     7678.73     7741.96    204.14 o
  -4  18   6    13134.16    12814.08    318.99 o
  -3  18   6     6931.30     6650.54    201.30 o
  -2  18   6        6.10       -7.22     42.58 o
  -1  18   6     3682.32     3427.77    130.38 o
   0  18   6     5341.85     5137.52    140.42 o
   1  18   6     6997.28     7201.40    359.38 o
   2  18   6     1642.86     1611.18     92.67 o
   3  18   6      181.42       88.83     52.99 o
   4  18   6     1523.20     1344.08     91.43 o
   5  18   6     4478.74     4453.59    154.19 o
   6  18   6     2121.86     1793.31    108.21 o
   7  18   6      280.36      139.98     69.36 o
   8  18   6      399.60      641.31     80.20 o
  -9  19   6      105.63      328.66     90.29 o
  -8  19   6      167.31       97.54     70.79 o
  -7  19   6     3195.83     2932.37    138.75 o
  -6  19   6     3456.01     3075.76    133.42 o
  -5  19   6     2690.02     2685.24    121.52 o
  -4  19   6      493.00      543.37     78.95 o
  -3  19   6     1551.03     1421.31     98.55 o
  -2  19   6     2918.19     2899.04    163.07 o
  -1  19   6     3147.58     3175.82    206.36 o
   0  19   6     1224.81     1022.33    108.91 o
   1  19   6      853.93      753.98     83.85 o
   2  19   6     2622.72     2566.68    113.40 o
   3  19   6     2225.14     2310.61    112.03 o
   4  19   6      172.51      211.19     62.04 o
   5  19   6       30.70      -31.51     50.59 o
   6  19   6     1253.58     1398.09    110.44 o
   7  19   6     1330.71     1393.35    102.24 o
   8  19   6       65.47      154.21     62.08 o
  -9  20   6      921.51      885.91    130.18 o
  -8  20   6     1000.97      939.31    103.29 o
  -7  20   6      228.35      179.52     67.09 o
  -6  20   6     1261.71     1273.36    127.46 o
  -5  20   6     2387.91     2525.64    119.39 o
  -4  20   6     6768.90     6486.42    206.56 o
  -3  20   6     2119.72     2135.63    117.04 o
  -2  20   6      158.86       58.89     61.03 o
  -1  20   6     1685.48     1685.79     98.75 o
   0  20   6     6031.50     6036.16    263.91 o
   1  20   6     3167.32     3173.73    139.29 o
   2  20   6      604.22      710.26     74.80 o
   3  20   6       91.80      116.87     53.62 o
   4  20   6      774.98      721.56     78.99 o
   5  20   6     1012.32     1004.44     88.50 o
   6  20   6     1950.24     1849.28    142.92 o
   7  20   6      293.33      252.49     63.04 o
  -9  21   6      237.40      339.28    229.09 o
  -8  21   6      558.20      520.98     84.77 o
  -7  21   6     1669.96     1488.08    151.45 o
  -6  21   6     5397.91     5542.49    208.94 o
  -5  21   6     4040.09     3855.55    143.43 o
  -4  21   6        3.44       24.40     52.79 o
  -3  21   6     3118.02     3097.07    145.72 o
  -2  21   6    17272.91    16904.94    487.22 o
  -1  21   6     7851.49     8014.73    312.18 o
   0  21   6     1160.29     1346.15    211.15 o
   1  21   6     1336.04     1231.31    238.10 o
   2  21   6     7608.21     7327.74    243.78 o
   3  21   6     4189.16     4190.17    148.97 o
   4  21   6      654.98      665.99     79.41 o
   5  21   6      181.37      185.02     60.52 o
   6  21   6     1414.06     1768.79    110.17 o
   7  21   6     1414.01     1842.37    114.82 o
  -8  22   6      311.58      347.48     86.16 o
  -7  22   6       45.48       -0.51     76.01 o
  -6  22   6        9.81       82.13     72.66 o
  -5  22   6      289.60      392.40     66.55 o
  -4  22   6       99.99       95.96     71.50 o
  -3  22   6      224.48      143.36     74.86 o
  -2  22   6      442.75      155.16    142.41 o
  -1  22   6     1302.60     1379.30     95.48 o
   0  22   6       61.32      114.23     73.54 o
   1  22   6      791.06      800.17    107.86 o
   2  22   6      301.26      390.40     78.93 o
   3  22   6       41.37      -43.71     51.21 o
   4  22   6       11.41      -87.83     67.24 o
   5  22   6      347.18      310.82     76.89 o
   6  22   6      470.85      374.05     68.94 o
   7  22   6      145.88      240.69     66.13 o
  -8  23   6       27.50      237.35    125.22 o
  -7  23   6     1292.13     1254.73    183.32 o
  -6  23   6     4108.35     4030.98    232.69 o
  -5  23   6     1972.37     2037.39    138.53 o
  -4  23   6       37.37      106.86     65.40 o
  -3  23   6     5319.00     5086.34    275.40 o
  -2  23   6     9126.58     9210.37    317.74 o
  -1  23   6    10581.72    11170.69    445.40 o
   0  23   6      928.89     1011.56    114.94 o
   1  23   6     2901.48     2962.48    247.03 o
   2  23   6     8439.76     8626.69    252.35 o
   3  23   6     7564.61     7473.43    237.64 o
   4  23   6     1150.90     1145.57     96.31 o
   5  23   6      137.37      248.44     65.05 o
   6  23   6     1253.91     1355.30    102.29 o
  -8  24   6       71.71      106.75    169.06 o
  -7  24   6        7.43      135.06     74.29 o
  -6  24   6       53.39      235.44     72.77 o
  -5  24   6       88.55      181.16     57.92 o
  -4  24   6      364.03      310.30     61.46 o
  -3  24   6      174.89      117.86     55.88 o
  -2  24   6        5.17       30.42     35.44 o
  -1  24   6      471.40      516.87     96.41 o
   0  24   6      205.53      115.34     76.02 o
   1  24   6      182.59      330.49     87.04 o
   2  24   6       75.43      -11.51     58.21 o
   3  24   6      270.98      365.43     67.38 o
   4  24   6      289.19      453.15    136.40 o
   5  24   6       51.62      123.36     78.26 o
   6  24   6       18.46      -18.89     57.28 o
  -7  25   6     1889.22     1852.24    174.12 o
  -6  25   6     2789.22     2652.31    153.39 o
  -5  25   6     2058.40     1792.30    113.45 o
  -4  25   6        5.60       34.80     51.10 o
  -3  25   6     1571.53     1567.75    111.38 o
  -2  25   6     5831.11     5878.71    244.00 o
  -1  25   6     3787.82     3629.12    194.04 o
   0  25   6      208.48      191.97    105.18 o
   1  25   6     1155.03     1241.84    159.08 o
   2  25   6     6943.97     6831.15    222.03 o
   3  25   6     5986.35     5940.01    203.62 o
   4  25   6     1932.50     1875.37    114.12 o
   5  25   6      190.97      210.91     66.26 o
   6  25   6      927.54      983.92    112.41 o
  -7  26   6      339.21      417.21    111.67 o
  -6  26   6        7.90       -6.05     58.30 o
  -5  26   6      561.39      686.10    120.85 o
  -4  26   6      813.62      678.62     76.32 o
  -3  26   6      153.71      136.68     58.63 o
  -2  26   6      301.18      278.55     84.99 o
  -1  26   6     1027.30      994.45    121.69 o
   0  26   6     2580.72     2342.36    162.97 o
   1  26   6     1037.87      921.94    118.82 o
   2  26   6      145.26      147.58     76.18 o
   3  26   6       57.17      115.33     77.84 o
   4  26   6      845.18     1110.04     94.37 o
   5  26   6      729.24      941.39    109.14 o
  -6  27   6     2544.12     2763.43    161.40 o
  -5  27   6      768.78      749.28     82.32 o
  -4  27   6       64.84      156.62     54.01 o
  -3  27   6     1418.30     1596.03    194.65 o
  -2  27   6     4402.37     4416.55    214.85 o
  -1  27   6     4421.86     4573.80    221.84 o
   0  27   6      978.01     1041.48    123.66 o
   1  27   6      427.12      409.63     91.45 o
   2  27   6     1566.56     1445.31    113.02 o
   3  27   6     2023.49     2251.10    135.54 o
   4  27   6      754.59      898.77     98.57 o
  -5  28   6     1394.20     1650.70    114.09 o
  -4  28   6     3039.65     3070.46    134.96 o
  -3  28   6     1440.51     1392.25    110.25 o
  -2  28   6        1.64       92.56     75.00 o
  -1  28   6     1468.13     1288.82    135.11 o
   0  28   6     2559.14     2563.34    175.83 o
   1  28   6     1079.04      979.33    120.55 o
   2  28   6      514.61      706.82     87.13 o
   3  28   6      144.32      124.45     61.41 o
   4  28   6     1274.30     1600.26    170.36 o
  -5  29   6      290.91      355.46     77.18 o
  -4  29   6        1.96      140.72     59.57 o
  -3  29   6      588.68      726.62     93.06 o
  -2  29   6      859.76      848.61    171.95 o
  -1  29   6     1088.67      963.48    127.67 o
   0  29   6      138.03      159.89     84.09 o
   1  29   6       43.79      117.25     78.99 o
   2  29   6      138.66      167.00     81.75 o
   3  29   6      384.57      296.92     74.58 o
  -4  30   6     4667.63     5224.38    176.44 o
  -3  30   6     2518.09     2383.57    148.84 o
  -2  30   6       57.05       34.24    126.27 o
  -1  30   6     1146.85      989.89    125.83 o
   0  30   6     2658.51     2673.66    183.46 o
   1  30   6     2452.88     2468.54    217.97 o
   2  30   6      227.35      266.63     93.59 o
  -2  31   6        2.48       52.39    123.03 o
  -1  31   6        8.48      -41.55     74.97 o
   0  31   6        7.35      -67.06     80.03 o
   1  31   6        8.03      -62.24     81.74 o
 -11   1   7     1414.70     1335.74    243.44 o
 -10   1   7      389.17      343.04    110.55 o
  -9   1   7       36.59      134.93     99.17 o
  -8   1   7     3251.83     3381.43    192.00 o
  -7   1   7     5955.61     6067.56    166.84 o
  -6   1   7     2770.49     2635.14    118.40 o
  -5   1   7     5270.15     5037.03     91.54 o
  -4   1   7     2405.11     2623.80     98.55 o
  -3   1   7    26760.61    27231.80    378.30 o
  -2   1   7    21483.04    22109.03    340.71 o
  -1   1   7     7147.24     7158.61    319.39 o
   0   1   7     6719.35     6373.73    215.12 o
   1   1   7    24502.27    24077.41    627.07 o
   2   1   7    36786.25    35923.99    909.37 o
   3   1   7     9447.53     9370.79    312.64 o
   4   1   7       11.63      110.61     88.61 o
   5   1   7     2641.68     2689.07    173.35 o
   6   1   7     5308.74     5065.73    235.10 o
   7   1   7     1692.32     1567.80    398.93 o
   8   1   7      255.64       98.12     96.07 o
   9   1   7      127.13      146.69    127.58 o
 -11   2   7       11.90      -17.58     93.54 o
 -10   2   7      583.27      803.25    196.97 o
  -9   2   7     1019.82     1089.11    136.12 o
  -8   2   7      373.01      384.69     97.07 o
  -7   2   7     1226.62     1208.43    101.63 o
  -6   2   7      471.22      547.62     53.42 o
  -5   2   7     2644.92     2749.63     83.54 o
  -4   2   7       84.83       86.85     25.64 o
  -3   2   7      437.10      495.04     33.77 o
  -2   2   7     6743.37     6374.37    122.45 o
  -1   2   7     4755.65     4997.27    120.60 o
   0   2   7     3417.83     3437.28    146.75 o
   1   2   7      139.12      254.00     68.65 o
   2   2   7      341.21      556.56    171.60 o
   3   2   7      710.04      817.39    137.91 o
   4   2   7     3932.72     3795.53    211.24 o
   5   2   7      783.20      720.86    100.03 o
   6   2   7      324.00      254.54    105.71 o
   7   2   7        8.84      -84.13     79.56 o
   8   2   7      185.12      322.49    155.41 o
   9   2   7       76.79      -30.39     98.38 o
 -11   3   7      446.10      266.90    102.27 o
 -10   3   7      607.23      674.15    126.00 o
  -9   3   7      238.96      232.86     79.19 o
  -8   3   7     4481.45     4414.48    175.04 o
  -7   3   7     9394.04     9688.91    268.09 o
  -6   3   7     7447.55     7240.14    139.09 o
  -5   3   7       42.23       33.10     29.74 o
  -4   3   7     2018.01     2216.46     70.32 o
  -3   3   7    22714.64    22594.62    346.98 o
  -2   3   7    23787.92    23787.19    414.38 o
  -1   3   7    10987.36    11322.34    219.73 o
   0   3   7      183.89      318.00     50.41 o
   1   3   7    12244.84    11625.47    342.91 o
   2   3   7    11273.92    11062.05    341.25 o
   3   3   7     8154.56     7929.10    278.34 o
   4   3   7       40.60       25.30     92.23 o
   5   3   7     3306.77     3481.07    184.48 o
   6   3   7     2927.93     2818.80    182.33 o
   7   3   7     2075.07     1913.98    166.90 o
   8   3   7      127.08       51.22    147.10 o
   9   3   7       56.58      206.79    103.13 o
 -11   4   7       82.68       78.19    108.33 o
 -10   4   7     2329.78     2523.21    186.36 o
  -9   4   7     3150.99     3153.50    198.97 o
  -8   4   7     2701.29     2605.51    176.60 o
  -7   4   7       64.03       20.18     59.20 o
  -6   4   7     7207.45     7468.13    180.52 o
  -5   4   7    25531.25    25319.83    364.58 o
  -4   4   7     7763.20     7374.32    126.99 o
  -3   4   7      224.79      266.64     29.55 o
  -2   4   7      758.48      744.57     47.85 o
  -1   4   7    21673.46    22056.74    450.17 o
   0   4   7    10936.61    11316.40    258.98 o
   1   4   7     5017.66     5314.06    172.45 o
   2   4   7       10.02       74.65     71.88 o
   3   4   7     1536.83     1442.60    123.30 o
   4   4   7     3807.09     3430.79    166.30 o
   5   4   7     6174.13     5837.95    189.78 o
   6   4   7      756.21      802.57    124.56 o
   7   4   7       71.78      177.65     96.80 o
   8   4   7      434.37      781.77    128.57 o
   9   4   7      667.75      942.49    137.13 o
 -11   5   7      698.59      901.32    135.11 o
 -10   5   7        6.66      -28.83     72.28 o
  -9   5   7       31.08       -2.68     74.58 o
  -8   5   7     2891.97     2988.67    147.94 o
  -7   5   7     5371.82     4920.88    253.86 o
  -6   5   7     2496.40     2500.39    109.38 o
  -5   5   7      694.18      720.66     87.86 o
  -4   5   7     7522.60     7119.94    130.91 o
  -3   5   7    10560.07    10678.58    181.05 o
  -2   5   7    11859.30    11679.95    225.08 o
  -1   5   7     2129.88     2125.53     88.89 o
   0   5   7      284.37      284.08     40.00 o
   1   5   7      570.95      633.30     57.65 o
   2   5   7     6563.82     6280.50    167.92 o
   3   5   7     2742.28     2375.42    147.86 o
   4   5   7       39.82       79.94     56.87 o
   5   5   7      304.33      312.65     68.58 o
   6   5   7     1532.48     1698.52    184.11 o
   7   5   7      684.37      379.85    113.26 o
   8   5   7      265.11      237.21    101.62 o
   9   5   7       41.54      336.47    102.65 o
 -11   6   7       97.48     -106.27     91.93 o
 -10   6   7     2222.60     2168.93    202.92 o
  -9   6   7     7896.42     8097.08    603.97 o
  -8   6   7     2982.42     2753.76    146.13 o
  -7   6   7       15.09       30.26     54.75 o
  -6   6   7    20110.77    20237.82    344.13 o
  -5   6   7    24483.65    22910.27    836.57 o
  -4   6   7    10158.47     9599.71    195.28 o
  -3   6   7     3424.25     3427.10     79.18 o
  -2   6   7     4735.04     4596.09    133.45 o
  -1   6   7    10122.76    10014.24    200.52 o
   0   6   7    17033.84    17163.90    315.23 o
   1   6   7    10050.47    10103.50    237.66 o
   2   6   7        5.52      -57.24     50.00 o
   3   6   7      873.61      876.47    107.76 o
   4   6   7     8909.32     8232.72    232.96 o
   5   6   7     3981.09     4001.51    166.71 o
   6   6   7      529.59      418.75     76.35 o
   7   6   7      293.65      710.11    127.98 o
   8   6   7     1777.07     2196.41    206.77 o
   9   6   7      905.40     1115.54    143.67 o
 -11   7   7       29.22        7.69     95.27 o
 -10   7   7      276.29      282.76     87.60 o
  -9   7   7        1.42       -1.25     73.45 o
  -8   7   7       64.75       97.36     72.99 o
  -7   7   7      109.36       79.39     56.03 o
  -6   7   7     1478.68     1493.41     76.46 o
  -5   7   7      739.99      756.12     66.64 o
  -4   7   7      318.42      209.98     54.01 o
  -3   7   7     1363.66     1348.05     47.39 o
  -2   7   7      989.65     1088.79     54.82 o
  -1   7   7       75.04      119.01     42.64 o
   0   7   7      129.12      183.63     41.65 o
   1   7   7      789.27      779.26     57.92 o
   2   7   7       80.91       41.45     37.60 o
   3   7   7       94.77       29.54     78.08 o
   4   7   7       29.29       99.34     62.82 o
   5   7   7      881.04      955.08    141.23 o
   6   7   7       26.92       90.38     64.09 o
   7   7   7      334.50      193.83    104.19 o
   8   7   7       71.26      228.23    114.94 o
   9   7   7       29.06      -50.01     86.24 o
 -11   8   7      269.50      239.32     87.11 o
 -10   8   7     3819.67     3497.85    173.72 o
  -9   8   7     3970.70     3811.35    174.87 o
  -8   8   7     2172.23     2301.76    136.77 o
  -7   8   7      117.72      211.00     59.69 o
  -6   8   7     6699.57     7193.05    163.39 o
  -5   8   7    25110.60    24876.90    519.56 o
  -4   8   7    20446.45    20696.12    440.44 o
  -3   8   7      675.90      684.12     38.41 o
  -2   8   7     3895.92     3808.61    103.49 o
  -1   8   7    22968.99    22783.74    403.89 o
   0   8   7    18295.68    18252.63    334.36 o
   1   8   7     6282.79     6447.12    148.36 o
   2   8   7        1.16       28.47     71.28 o
   3   8   7     6298.19     6187.15    193.03 o
   4   8   7     5520.15     5543.44    189.14 o
   5   8   7     6415.04     5855.15    200.17 o
   6   8   7      849.14      690.45     93.40 o
   7   8   7      344.54      606.33    118.04 o
   8   8   7     1569.85     1898.95    178.40 o
   9   8   7     1217.79     1496.54    171.20 o
 -11   9   7       31.69       88.65    114.12 o
 -10   9   7        3.68      -57.28     73.63 o
  -9   9   7        9.13       45.59    105.08 o
  -8   9   7      137.66      167.84     77.01 o
  -7   9   7      122.61      131.67     58.14 o
  -6   9   7       98.08      105.92     47.47 o
  -5   9   7      237.41      226.89     60.45 o
  -4   9   7       82.25      169.22     53.01 o
  -3   9   7     2190.81     1972.22     95.76 o
  -2   9   7     3010.33     2742.18     86.84 o
  -1   9   7     1211.44     1116.45     64.14 o
   0   9   7      544.69      535.75     50.47 o
   1   9   7      127.21      105.11     40.06 o
   2   9   7      433.74      506.28     69.21 o
   3   9   7      174.90      221.61     65.51 o
   4   9   7     1693.78     1785.05    114.03 o
   5   9   7     1659.17     1822.38    120.37 o
   6   9   7      392.95      452.58    110.02 o
   7   9   7      120.34       49.05     65.62 o
   8   9   7       46.13      124.99    106.64 o
   9   9   7       90.97       -6.63    104.31 o
 -11  10   7      114.57       68.73     82.01 o
 -10  10   7     1252.04     1307.88    122.64 o
  -9  10   7     3307.01     3239.88    198.73 o
  -8  10   7     2089.34     2196.34    134.40 o
  -7  10   7      132.31      156.10     59.00 o
  -6  10   7     2323.44     2302.94    142.93 o
  -5  10   7     9418.02     9595.65    249.82 o
  -4  10   7     7398.52     7241.86    203.05 o
  -3  10   7     2951.77     2593.87    112.52 o
  -2  10   7     2134.67     2000.99     74.07 o
  -1  10   7    18391.00    17797.22    328.06 o
   0  10   7    26572.79    27051.10    475.79 o
   1  10   7     7140.85     7372.78    165.96 o
   2  10   7      407.36      275.69     65.29 o
   3  10   7     8280.65     7983.27    232.92 o
   4  10   7     8466.00     8291.09    246.36 o
   5  10   7     3188.66     3214.47    152.06 o
   6  10   7      406.69      198.45     75.28 o
   7  10   7      519.46      732.05    156.29 o
   8  10   7     1056.94     1595.15    223.22 o
   9  10   7      694.06      742.77    146.75 o
 -11  11   7      437.53      717.88    146.52 o
 -10  11   7      163.87      325.29     89.41 o
  -9  11   7        5.00      -69.15     73.38 o
  -8  11   7      203.30      161.84     75.51 o
  -7  11   7     1231.68     1266.75     91.50 o
  -6  11   7     1526.01     1650.03     90.78 o
  -5  11   7     2429.17     2129.78    132.81 o
  -4  11   7     1542.60     1380.12    121.23 o
  -3  11   7    14984.37    14838.72    337.08 o
  -2  11   7     9812.84     9378.94    194.57 o
  -1  11   7     4031.66     3993.68    150.85 o
   0  11   7      460.68      499.61     51.17 o
   1  11   7     7620.99     6967.28    203.17 o
   2  11   7     8021.63     7367.41    211.39 o
   3  11   7     1479.44     1626.98     90.38 o
   4  11   7      541.65      559.98    102.58 o
   5  11   7     2523.54     2703.66    141.91 o
   6  11   7     1799.15     2088.50    136.36 o
   7  11   7      751.07      969.84    189.65 o
   8  11   7       74.19       67.80    100.75 o
   9  11   7       66.52      150.58    114.09 o
 -10  12   7     1349.02     1309.67    125.09 o
  -9  12   7     1893.94     1857.36    134.71 o
  -8  12   7     1009.03      920.31    102.39 o
  -7  12   7        9.68       58.12     58.09 o
  -6  12   7     1042.84     1160.81     82.63 o
  -5  12   7     2234.40     2203.73    113.40 o
  -4  12   7     4939.40     5054.21    167.84 o
  -3  12   7      251.34      431.11     66.22 o
  -2  12   7     2891.46     2954.38    191.72 o
  -1  12   7    10502.70    10281.15    212.96 o
   0  12   7    17561.12    17061.61    665.74 o
   1  12   7     5232.58     5437.22    171.72 o
   2  12   7      151.61      122.33     90.05 o
   3  12   7     3214.20     3063.25    152.95 o
   4  12   7     4505.22     4116.66    166.59 o
   5  12   7     2049.16     1906.47    126.63 o
   6  12   7      492.66      368.22     84.54 o
   7  12   7      149.73      174.96    105.67 o
   8  12   7      217.59      132.64     99.68 o
   9  12   7       81.25      -16.34    191.63 o
 -10  13   7      244.06      322.68     91.62 o
  -9  13   7      231.12      188.74    151.66 o
  -8  13   7     2041.59     2156.72    163.25 o
  -7  13   7     6911.28     6781.43    194.12 o
  -6  13   7     4088.06     3747.40    131.99 o
  -5  13   7     1170.97     1192.17     92.62 o
  -4  13   7     2086.61     2035.13    110.10 o
  -3  13   7    10000.57    10060.18    253.96 o
  -2  13   7    15070.23    14796.37    417.08 o
  -1  13   7     4038.49     4399.78    120.91 o
   0  13   7     3611.17     3561.62    108.53 o
   1  13   7    14313.05    13679.15    324.60 o
   2  13   7    21872.86    22044.97    484.42 o
   3  13   7     7508.09     6978.47    186.58 o
   4  13   7       39.72       35.14     49.51 o
   5  13   7     2034.78     2520.01    116.63 o
   6  13   7     2687.24     3003.17    160.38 o
   7  13   7      480.91      715.37     98.94 o
   8  13   7      111.90      162.61     65.01 o
 -10  14   7        9.72       86.37     77.90 o
  -9  14   7       12.33      -14.04     66.01 o
  -8  14   7      128.64       -3.68     73.72 o
  -7  14   7      705.41      719.15     82.41 o
  -6  14   7      321.94      354.86     62.59 o
  -5  14   7     1646.34     1621.65    103.11 o
  -4  14   7     5270.77     5131.17    169.81 o
  -3  14   7     1415.36     1363.02     93.25 o
  -2  14   7      696.79      737.60     96.26 o
  -1  14   7     1550.81     1660.15     92.70 o
   0  14   7     1108.02     1235.78     73.04 o
   1  14   7      749.35      790.09     83.59 o
   2  14   7      267.51      340.00     72.84 o
   3  14   7     1217.27     1089.96     82.93 o
   4  14   7      980.51      895.68     78.94 o
   5  14   7      520.82      438.44     72.14 o
   6  14   7      123.84      212.66     63.85 o
   7  14   7      324.69      445.46     90.83 o
   8  14   7       68.40      103.57     95.07 o
 -10  15   7     1114.50     1168.64    176.00 o
  -9  15   7      375.06      426.13     85.06 o
  -8  15   7     3182.44     3335.92    164.63 o
  -7  15   7     7919.89     7760.17    222.72 o
  -6  15   7     9750.96     9263.21    228.01 o
  -5  15   7        8.97       39.34     54.73 o
  -4  15   7     4702.86     4624.22    165.40 o
  -3  15   7    17900.31    17196.21    390.75 o
  -2  15   7    12269.57    12236.52    369.18 o
  -1  15   7     1724.05     1775.59     95.54 o
   0  15   7      885.77      741.39     63.15 o
   1  15   7    11147.84    11367.37    288.96 o
   2  15   7     9470.11     9330.44    257.18 o
   3  15   7     7223.98     6745.25    185.64 o
   4  15   7      452.35      375.86     64.31 o
   5  15   7     1960.80     2326.35    115.60 o
   6  15   7     2219.95     2122.18    114.47 o
   7  15   7     1875.80     1606.44    105.52 o
   8  15   7      156.61       82.21     55.95 o
 -10  16   7      101.35       63.47     80.18 o
  -9  16   7      125.53      226.75     76.00 o
  -8  16   7      481.64      364.96     85.84 o
  -7  16   7        2.92       39.98     81.49 o
  -6  16   7       87.24       97.45     56.10 o
  -5  16   7      175.17      130.97     61.48 o
  -4  16   7      429.72      489.41     74.09 o
  -3  16   7      757.34      984.67     87.38 o
  -2  16   7       20.99       48.09     54.03 o
  -1  16   7      784.03      675.11     72.49 o
   0  16   7       25.83       18.95     54.63 o
   1  16   7       10.97       33.76     59.44 o
   2  16   7       26.12       56.58     51.12 o
   3  16   7       11.57       12.33     51.64 o
   4  16   7       42.90        8.70     51.63 o
   5  16   7      211.83      212.55     61.15 o
   6  16   7       17.07       84.34     57.97 o
   7  16   7       56.35       70.17     58.41 o
   8  16   7        3.62       60.20     58.81 o
  -9  17   7       78.78       88.81     70.13 o
  -8  17   7     3944.23     3935.02    177.10 o
  -7  17   7     8793.04     8963.43    275.64 o
  -6  17   7     4359.80     4005.21    144.47 o
  -5  17   7      258.43      153.86     65.01 o
  -4  17   7     5809.34     6426.38    202.33 o
  -3  17   7    13560.67    13478.55    537.50 o
  -2  17   7    17564.48    16261.99    858.54 o
  -1  17   7     3657.10     3762.09    136.28 o
   0  17   7      204.33      118.31     67.42 o
   1  17   7     1663.98     1682.38    105.41 o
   2  17   7     6694.17     6539.17    184.04 o
   3  17   7     3491.20     3324.07    129.65 o
   4  17   7      341.59      303.27     87.48 o
   5  17   7     1056.61     1124.30     94.57 o
   6  17   7     2770.24     2953.04    173.48 o
   7  17   7     1845.99     1757.02    146.08 o
   8  17   7      412.95      261.61     69.05 o
  -9  18   7     1372.75     1329.89    134.43 o
  -8  18   7      179.45      156.92     72.00 o
  -7  18   7       28.04       20.27     68.87 o
  -6  18   7     1069.47     1103.90     95.50 o
  -5  18   7     3131.15     3146.70    144.47 o
  -4  18   7     1971.86     1785.71    121.63 o
  -3  18   7      232.10      335.20     93.13 o
  -2  18   7     1194.83     1030.07     85.70 o
  -1  18   7      554.36      548.78     68.46 o
   0  18   7     1497.68     1591.93    122.97 o
   1  18   7      214.05      246.95     68.31 o
   2  18   7      615.43      651.82     97.15 o
   3  18   7      495.26      551.88     70.30 o
   4  18   7     1039.87     1191.96     94.32 o
   5  18   7      459.63      517.54     77.70 o
   6  18   7       49.83      198.54     61.56 o
   7  18   7      313.95      400.59     82.83 o
  -9  19   7      285.63      324.76     81.50 o
  -8  19   7     2734.16     3033.03    160.41 o
  -7  19   7     3067.27     3387.53    212.58 o
  -6  19   7     2524.81     2531.52    124.18 o
  -5  19   7      129.83      166.79     66.65 o
  -4  19   7     2415.33     2454.09    127.80 o
  -3  19   7     5905.85     6289.52    198.78 o
  -2  19   7     4353.34     4414.25    177.13 o
  -1  19   7      508.53      589.58     69.44 o
   0  19   7        5.84        9.20     66.45 o
   1  19   7     4689.52     4746.29    170.80 o
   2  19   7     3098.07     3174.36    126.36 o
   3  19   7     1287.27     1243.66     91.93 o
   4  19   7      368.60      290.85     66.05 o
   5  19   7       86.71       86.18     59.00 o
   6  19   7      575.24      626.45     79.53 o
   7  19   7     1162.75     1182.79     99.05 o
  -9  20   7      751.42      986.15    110.60 o
  -8  20   7      833.91     1030.04    124.10 o
  -7  20   7       83.65      127.76     75.30 o
  -6  20   7     2616.87     2829.54    174.52 o
  -5  20   7     5213.10     5144.20    164.01 o
  -4  20   7     8521.28     8601.13    300.87 o
  -3  20   7     2727.50     2559.09    129.79 o
  -2  20   7      218.60      121.34     74.85 o
  -1  20   7     6891.49     7070.53    279.31 o
   0  20   7     7332.28     7013.41    488.10 o
   1  20   7     1589.42     1651.42    134.78 o
   2  20   7        3.47        6.54     48.48 o
   3  20   7     3198.54     3122.43    130.86 o
   4  20   7     2266.07     2585.60    126.14 o
   5  20   7     1136.93     1355.86    111.98 o
   6  20   7        1.82       52.39     57.69 o
   7  20   7      554.42      887.59     91.46 o
  -8  21   7      541.58      446.97     86.93 o
  -7  21   7     1175.43     1212.24    119.32 o
  -6  21   7      324.76      350.90     72.30 o
  -5  21   7      183.42      160.82     61.42 o
  -4  21   7      778.20      836.30     89.07 o
  -3  21   7     1429.29     1537.66    106.37 o
  -2  21   7     1057.30     1270.76     96.77 o
  -1  21   7      598.01      489.99     93.02 o
   0  21   7       74.66       73.01     93.80 o
   1  21   7     1172.28     1113.28    119.84 o
   2  21   7     1098.92     1099.31    119.60 o
   3  21   7      839.86      620.35     76.10 o
   4  21   7      590.93      477.32     74.80 o
   5  21   7       59.30       91.80     60.93 o
   6  21   7      370.77      298.20     70.70 o
  -8  22   7      900.46      940.03    105.68 o
  -7  22   7       17.79        9.01     72.30 o
  -6  22   7     1052.88     1203.16     99.24 o
  -5  22   7     5914.09     5850.89    179.35 o
  -4  22   7     5124.61     5222.83    184.60 o
  -3  22   7      820.01      931.18     90.60 o
  -2  22   7      634.85      408.21     78.48 o
  -1  22   7     9019.68     9435.40    325.55 o
   0  22   7     9920.32    10575.07    524.68 o
   1  22   7     2770.90     2802.72    171.44 o
   2  22   7      283.49      238.86     82.50 o
   3  22   7     5317.39     5699.53    179.23 o
   4  22   7     4306.83     4403.63    159.35 o
   5  22   7     1246.18     1412.20    106.17 o
   6  22   7        5.38      -23.84     58.15 o
  -8  23   7        9.07       16.11     67.60 o
  -7  23   7       13.53       28.65     75.96 o
  -6  23   7        0.31      -41.00     56.07 o
  -5  23   7       46.80       22.12     54.62 o
  -4  23   7      163.23      175.20     66.30 o
  -3  23   7      158.67       43.83     58.08 o
  -2  23   7      385.42      314.58     66.54 o
  -1  23   7      121.52      153.38    123.56 o
   0  23   7       60.59       39.55     76.65 o
   1  23   7        1.59       38.74     68.58 o
   2  23   7       94.11      -79.17     70.23 o
   3  23   7       16.63       55.07     55.18 o
   4  23   7      158.98       82.49     63.29 o
   5  23   7      255.46      350.42     72.01 o
   6  23   7        2.62       69.78     61.13 o
  -7  24   7      354.82      312.33     90.93 o
  -6  24   7      774.68      811.81     90.19 o
  -5  24   7     2912.03     3038.42    134.95 o
  -4  24   7     4696.02     4817.01    181.17 o
  -3  24   7      933.12      908.83     91.83 o
  -2  24   7     1863.62     1956.71    220.42 o
  -1  24   7     8158.36     7273.38    277.50 o
   0  24   7     9335.34     9582.45    746.68 o
   1  24   7     3499.18     3666.07    526.95 o
   2  24   7        0.97        1.78     69.25 o
   3  24   7     2585.30     2604.24    144.83 o
   4  24   7     5594.32     5572.07    232.09 o
   5  24   7     1721.35     1737.95    115.15 o
  -7  25   7      250.76      434.89    154.36 o
  -6  25   7      226.33      355.38     87.73 o
  -5  25   7      140.41       89.41     52.80 o
  -4  25   7      240.40      352.52     71.60 o
  -3  25   7      395.27      406.83     77.44 o
  -2  25   7      125.95      167.78     83.51 o
  -1  25   7       38.55      227.28    102.12 o
   0  25   7      473.43      602.65    160.92 o
   1  25   7     1077.01     1009.22    123.56 o
   2  25   7     1159.40     1255.36    132.26 o
   3  25   7      130.29      261.93     73.06 o
   4  25   7       17.34       45.15     62.49 o
   5  25   7      130.25      187.72     89.07 o
  -6  26   7      502.20      478.55     84.33 o
  -5  26   7     2818.35     3207.38    139.33 o
  -4  26   7     2685.02     2860.86    206.75 o
  -3  26   7      135.24      166.16     62.14 o
  -2  26   7      441.93      308.47     88.42 o
  -1  26   7     3461.01     3382.53    197.55 o
   0  26   7     4249.83     4421.13    463.42 o
   1  26   7     1970.11     1776.84    150.35 o
   2  26   7       27.81      123.34     82.93 o
   3  26   7     1300.33     1354.91    115.11 o
   4  26   7     1921.82     2173.89    139.39 o
  -6  27   7     1089.19     1156.75    117.15 o
  -5  27   7       22.22       50.50     51.55 o
  -4  27   7      555.85      725.02     81.24 o
  -3  27   7     2152.09     2304.36    171.80 o
  -2  27   7     1303.74     1214.45    134.63 o
  -1  27   7       55.54      122.62    108.68 o
   0  27   7      221.46      160.04     85.45 o
   1  27   7     1481.79     1541.84    145.26 o
   2  27   7     1153.70     1358.35    262.69 o
   3  27   7      540.83      646.39    104.01 o
   4  27   7       50.29       73.75     70.12 o
  -5  28   7     1584.84     1726.00    114.28 o
  -4  28   7     1721.56     1689.72    111.33 o
  -3  28   7     1259.50     1155.17    150.95 o
  -2  28   7       49.72      125.23    153.66 o
  -1  28   7      738.35      766.73    119.41 o
   0  28   7     1527.11     1655.34    152.97 o
   1  28   7      931.08      939.45    255.43 o
   2  28   7      146.48      193.27     87.06 o
   3  28   7       96.39       26.79     67.72 o
  -4  29   7     1843.51     1796.83    134.11 o
  -3  29   7     2923.09     2881.32    280.28 o
  -2  29   7     2355.51     2666.56    308.80 o
  -1  29   7      841.95     1037.43    128.82 o
   0  29   7       75.93        2.30     80.65 o
   1  29   7     1248.13     1260.22    141.10 o
   2  29   7     1518.25     1775.37    273.28 o
  -2  30   7        6.00       -2.06     79.50 o
  -1  30   7      100.31      105.37     86.01 o
   0  30   7       72.75      186.89     90.77 o
   1  30   7      110.12       68.74     88.69 o
 -11   0   8      907.35      780.89    190.06 o
 -10   0   8     4566.21     4884.50    351.42 o
  -9   0   8     2305.07     2114.46    248.51 o
  -8   0   8     2452.75     2694.96    264.09 o
  -7   0   8      638.25      837.53    103.76 o
  -6   0   8     3652.67     3725.86    132.05 o
  -5   0   8     6179.85     6005.03    161.02 o
  -4   0   8     9388.89     9161.34    218.53 o
  -3   0   8     2023.25     1926.68    121.85 o
  -2   0   8    15109.67    14683.60    316.24 o
  -1   0   8    34428.95    34622.38   1218.76 o
   0   0   8    33704.34    34918.84   1241.86 o
   1   0   8      202.15      206.34    107.28 o
   2   0   8    17043.94    15594.53    641.06 o
   3   0   8    28017.32    27430.73   1039.90 o
   4   0   8     9189.95     8652.97    440.15 o
   5   0   8      312.57      295.07    135.46 o
   6   0   8      464.69      809.07    189.01 o
   7   0   8     2570.87     3008.75    287.54 o
   8   0   8     1466.65     1177.64    215.09 o
   9   0   8      468.45       44.10    134.58 o
 -11   1   8       41.36       82.83    100.42 o
 -10   1   8        0.58      -99.37     87.61 o
  -9   1   8       31.52      -10.65     94.54 o
  -8   1   8      117.64      214.96    103.37 o
  -7   1   8       42.36      115.36     65.63 o
  -6   1   8      844.57      852.73     61.01 o
  -5   1   8      105.55      170.22     31.19 o
  -4   1   8       38.88       18.37     27.19 o
  -3   1   8       26.19       15.38     26.91 o
  -2   1   8      434.57      502.47     40.70 o
  -1   1   8      685.74      651.95     99.41 o
   0   1   8      883.51     1087.29     94.60 o
   1   1   8     2362.65     2345.28    137.24 o
   2   1   8     1514.98     1464.52    121.36 o
   3   1   8      267.86      293.58     97.25 o
   4   1   8      739.93      815.63    123.08 o
   5   1   8       89.56      156.11     87.23 o
   6   1   8      140.33      311.90    101.12 o
   7   1   8      107.03      197.29    125.22 o
   8   1   8        0.11      -52.87     89.66 o
   9   1   8       55.51      102.10     94.03 o
 -11   2   8     1143.43     1065.95    148.45 o
 -10   2   8     1764.12     1773.84    387.82 o
  -9   2   8     2436.58     2508.45    187.48 o
  -8   2   8       19.23       30.51     72.12 o
  -7   2   8     1870.89     2201.07    124.94 o
  -6   2   8     7824.52     7687.45    161.07 o
  -5   2   8    18799.25    18490.02    307.68 o
  -4   2   8     6179.31     6005.75    113.37 o
  -3   2   8      153.02      189.57     34.40 o
  -2   2   8    14069.56    14401.80    239.20 o
  -1   2   8    26837.84    27804.48    484.77 o
   0   2   8    22279.81    23464.13    614.69 o
   1   2   8     1779.50     2061.78    128.93 o
   2   2   8    10299.34     9561.87    316.99 o
   3   2   8     8378.62     8033.77    291.63 o
   4   2   8     9213.39     8622.34    313.64 o
   5   2   8     2544.12     2167.25    167.03 o
   6   2   8      527.62      893.40    150.86 o
   7   2   8     1075.72     1506.67    162.01 o
   8   2   8     1016.30      992.16    150.16 o
   9   2   8      174.70       -4.72    123.64 o
 -11   3   8      944.87     1045.33    147.88 o
 -10   3   8       68.43       47.00     97.27 o
  -9   3   8      810.74      778.05    151.82 o
  -8   3   8     1634.66     1726.09    121.03 o
  -7   3   8     3571.79     3599.79    129.05 o
  -6   3   8     1099.27     1002.03     61.91 o
  -5   3   8      267.73      282.98     41.56 o
  -4   3   8     3588.37     3407.76    119.32 o
  -3   3   8     5846.68     5488.04    113.15 o
  -2   3   8      299.12      352.01     45.39 o
  -1   3   8      275.42      344.78     47.55 o
   0   3   8     4128.66     3884.36    131.29 o
   1   3   8     2295.99     2623.63    143.78 o
   2   3   8     5889.30     5561.06    439.80 o
   3   3   8      666.75      586.90    105.31 o
   4   3   8     2525.45     2702.52    272.58 o
   5   3   8      970.24     1077.55    130.65 o
   6   3   8     1686.35     1767.33    162.31 o
   7   3   8      806.43      997.39    143.98 o
   8   3   8        7.12      -66.02     85.39 o
   9   3   8      157.78      280.49    105.29 o
 -11   4   8      206.14      -30.35     98.58 o
 -10   4   8      923.98      728.07    132.08 o
  -9   4   8      945.72      914.45    137.99 o
  -8   4   8      174.82      122.20     93.77 o
  -7   4   8     2612.77     2565.92    110.18 o
  -6   4   8    14445.19    14438.32    260.11 o
  -5   4   8    10354.10    10219.03    220.52 o
  -4   4   8     8369.27     7954.88    138.22 o
  -3   4   8       17.79       49.21     27.71 o
  -2   4   8     7804.23     7631.00    166.72 o
  -1   4   8    11224.98    11671.61    269.63 o
   0   4   8     5021.45     4828.34    181.75 o
   1   4   8      588.75      591.75     63.45 o
   2   4   8      312.57      422.12     90.83 o
   3   4   8     7024.99     7110.47    271.74 o
   4   4   8     2889.42     2415.00    165.77 o
   5   4   8      269.99      144.35     92.32 o
   6   4   8      248.81      509.27    169.32 o
   7   4   8      863.84     1021.10    151.73 o
   8   4   8      716.17      933.86    147.36 o
   9   4   8      222.60       48.84     99.85 o
 -11   5   8      828.83      908.64    138.95 o
 -10   5   8       38.35       51.70     99.99 o
  -9   5   8     1428.53     1413.02    244.31 o
  -8   5   8     7029.10     6860.93    285.05 o
  -7   5   8     6567.20     6211.16    172.92 o
  -6   5   8     1778.32     1685.37    102.80 o
  -5   5   8     4515.41     4344.49    187.34 o
  -4   5   8    23982.56    23066.33    411.69 o
  -3   5   8    18044.95    17537.87    281.47 o
  -2   5   8     8664.67     8755.24    185.16 o
  -1   5   8       13.23      -40.75     35.18 o
   0   5   8     2536.16     2235.55     84.91 o
   1   5   8     4311.98     4332.70    139.34 o
   2   5   8     4303.16     4084.62    225.16 o
   3   5   8     3858.68     3504.12    189.43 o
   4   5   8       31.99      114.47     90.46 o
   5   5   8     2360.05     2661.81    178.94 o
   6   5   8     2763.65     3156.43    201.65 o
   7   5   8      905.44      815.04    135.01 o
   8   5   8       17.52      -46.39     97.60 o
   9   5   8      175.90      569.81    136.21 o
 -11   6   8      239.28      175.85    173.08 o
 -10   6   8      218.31      182.45    103.49 o
  -9   6   8      130.51      205.59     79.73 o
  -8   6   8       33.88       90.85     72.78 o
  -7   6   8      501.56      533.48     67.49 o
  -6   6   8     1166.91     1200.98     69.91 o
  -5   6   8      739.74      798.15     68.51 o
  -4   6   8      153.17      219.91     55.64 o
  -3   6   8       19.07        8.82     34.75 o
  -2   6   8     1175.06     1164.26     61.87 o
  -1   6   8     4268.60     4289.19    117.52 o
   0   6   8     1798.87     1864.93     78.47 o
   1   6   8       18.46      -11.98     45.53 o
   2   6   8      126.30       73.12     79.87 o
   3   6   8       57.19       60.54     87.21 o
   4   6   8      720.90      630.62    112.17 o
   5   6   8      896.33      913.00    127.11 o
   6   6   8       38.69       79.56     96.16 o
   7   6   8      208.71      162.83     99.79 o
   8   6   8      144.46      207.74    115.86 o
   9   6   8      119.23      134.48    173.52 o
 -11   7   8      767.22      870.90    141.49 o
 -10   7   8      116.98      130.02     91.62 o
  -9   7   8     1866.84     2057.99    180.40 o
  -8   7   8     9551.06     9507.30    363.88 o
  -7   7   8     9645.50     9055.04    277.91 o
  -6   7   8     2216.81     2156.30    101.54 o
  -5   7   8     5217.04     5185.08    147.75 o
  -4   7   8    16572.68    16626.26    368.29 o
  -3   7   8    22939.85    23310.89    362.21 o
  -2   7   8    15650.33    15865.15    298.00 o
  -1   7   8      418.19      331.05     48.16 o
   0   7   8     5908.45     5688.30    141.04 o
   1   7   8    10334.46    10023.34    211.25 o
   2   7   8     7003.42     6452.55    248.43 o
   3   7   8     1573.48     1684.28    258.66 o
   4   7   8      636.26      709.64    156.98 o
   5   7   8     3442.53     3390.75    150.63 o
   6   7   8     2383.53     2033.42    169.17 o
   7   7   8     1273.23     1080.02    144.10 o
   8   7   8        0.44        6.80    117.52 o
   9   7   8      533.00      902.44    154.32 o
 -11   8   8       49.01       64.68    104.23 o
 -10   8   8       16.68        1.84     77.99 o
  -9   8   8      147.98      222.81     82.94 o
  -8   8   8      160.66      239.67     78.36 o
  -7   8   8        7.62       26.52     55.88 o
  -6   8   8      251.63      267.51     49.97 o
  -5   8   8        6.65       38.93     52.55 o
  -4   8   8     1081.26     1111.18     83.23 o
  -3   8   8       49.34      128.92     56.16 o
  -2   8   8        2.62       23.72     35.65 o
  -1   8   8     1251.35     1251.24     66.39 o
   0   8   8     2058.55     1994.92     82.82 o
   1   8   8       16.63       75.21     70.55 o
   2   8   8        4.62       72.36     80.00 o
   3   8   8      117.14       80.99     97.48 o
   4   8   8       12.94      -32.95     78.59 o
   5   8   8        0.58        6.58     62.12 o
   6   8   8      269.40      193.62     70.80 o
   7   8   8      159.84       54.19    100.74 o
   8   8   8       15.30       -5.76    127.41 o
 -11   9   8      957.31     1084.96    149.77 o
 -10   9   8        0.06      -23.93     78.73 o
  -9   9   8     2414.63     2208.66    142.77 o
  -8   9   8     5489.02     5733.55    319.26 o
  -7   9   8     6612.05     6375.45    222.02 o
  -6   9   8      445.34      405.97     53.76 o
  -5   9   8     1031.08     1177.78     88.04 o
  -4   9   8    10224.79     9678.62    600.13 o
  -3   9   8    12963.62    13570.55    450.37 o
  -2   9   8     4525.02     4878.58    124.12 o
  -1   9   8      265.32      371.95     49.76 o
   0   9   8    15704.40    14776.42    286.00 o
   1   9   8    17646.92    17400.51    329.08 o
   2   9   8     9075.10     8662.15    238.91 o
   3   9   8      718.80      747.99    108.74 o
   4   9   8      938.11     1087.74    130.09 o
   5   9   8     2624.99     2907.80    145.86 o
   6   9   8     4040.73     3996.02    171.70 o
   7   9   8      644.33      573.69    123.64 o
   8   9   8        4.25       -7.82    101.30 o
 -10  10   8       36.77       46.26     78.15 o
  -9  10   8      291.72      259.89     83.72 o
  -8  10   8        6.62       53.77     69.32 o
  -7  10   8      428.92      392.58     60.92 o
  -6  10   8     1550.08     1609.26     84.55 o
  -5  10   8     3807.47     3777.75    144.51 o
  -4  10   8     2582.38     2437.62    160.11 o
  -3  10   8     1979.78     1957.27    102.13 o
  -2  10   8     2685.18     2795.56    505.60 o
  -1  10   8     7724.77     7241.94    209.99 o
   0  10   8     4324.55     4282.23    123.28 o
   1  10   8      143.23      277.16     66.85 o
   2  10   8     4884.60     4651.95    166.00 o
   3  10   8     2070.14     2056.62    150.71 o
   4  10   8     1292.50     1362.87    107.60 o
   5  10   8       13.96       -2.29     64.24 o
   6  10   8      886.61      982.52    104.95 o
   7  10   8      642.82      736.88    136.95 o
   8  10   8      559.13      782.99    190.85 o
 -10  11   8        0.21       17.32     76.61 o
  -9  11   8     1262.96     1230.79    115.39 o
  -8  11   8     4383.56     4283.90    179.62 o
  -7  11   8     2969.06     2928.15    109.22 o
  -6  11   8     2041.83     1881.21     95.95 o
  -5  11   8      829.23      812.98     81.31 o
  -4  11   8     5334.61     5298.13    171.51 o
  -3  11   8     9839.30     9878.78    286.80 o
  -2  11   8     6355.89     5875.01    332.43 o
  -1  11   8      795.84      741.91     59.01 o
   0  11   8     5443.38     5330.49    139.51 o
   1  11   8    16910.54    16510.10    380.20 o
   2  11   8    12122.64    11698.78    297.21 o
   3  11   8      520.77      444.13    108.48 o
   4  11   8      622.67      730.43     90.90 o
   5  11   8     2934.29     3235.08    156.29 o
   6  11   8     1225.06     1149.35    111.56 o
   7  11   8      513.03      368.10    113.08 o
   8  11   8        3.80      189.14    111.70 o
 -10  12   8     1287.25     1201.83    126.47 o
  -9  12   8      671.05      722.94    106.96 o
  -8  12   8      727.91      779.92     99.81 o
  -7  12   8      380.40      399.89     60.98 o
  -6  12   8     2143.20     2185.68    103.48 o
  -5  12   8     2309.78     2511.71    121.58 o
  -4  12   8     3510.21     3330.24    136.34 o
  -3  12   8      586.60      601.58     73.87 o
  -2  12   8     4307.93     4001.42    181.58 o
  -1  12   8    11398.38    11509.52    236.13 o
   0  12   8     9907.73     9725.32    247.88 o
   1  12   8        6.08       69.47     60.82 o
   2  12   8     3370.84     3277.22    141.41 o
   3  12   8     8498.78     8551.99    244.54 o
   4  12   8     5071.57     4814.05    195.69 o
   5  12   8      505.20      421.96     86.85 o
   6  12   8      385.67      569.32     92.37 o
   7  12   8      986.87     1334.66    118.25 o
   8  12   8      244.03      249.43    114.78 o
 -10  13   8        0.89       27.23     79.05 o
  -9  13   8      306.66      372.24     85.57 o
  -8  13   8      276.01      205.56     75.72 o
  -7  13   8     1121.28      947.21     77.00 o
  -6  13   8       76.90       33.77     54.26 o
  -5  13   8       18.80       13.16     52.63 o
  -4  13   8     3612.65     3456.27    140.08 o
  -3  13   8     4803.13     4771.61    162.93 o
  -2  13   8     1008.05     1130.32    118.95 o
  -1  13   8     1247.50     1219.00     86.33 o
   0  13   8     1178.04     1084.28     68.81 o
   1  13   8     5301.82     4891.20    170.63 o
   2  13   8     2726.36     2361.05    146.56 o
   3  13   8      386.93      482.05     77.69 o
   4  13   8      362.94      456.35     68.55 o
   5  13   8      930.55     1022.86     88.38 o
   6  13   8      958.56     1012.77    179.97 o
   7  13   8      104.21       47.30     67.11 o
   8  13   8       17.61        3.39    108.50 o
 -10  14   8     1770.58     1858.75    143.72 o
  -9  14   8     2337.38     2497.17    150.39 o
  -8  14   8      516.48      397.57     67.51 o
  -7  14   8      674.80      643.78     69.62 o
  -6  14   8     5159.69     5077.85    156.58 o
  -5  14   8    10747.32    10853.68    283.14 o
  -4  14   8     3746.72     3683.53    145.65 o
  -3  14   8      152.98      281.54     66.88 o
  -2  14   8    11313.99    11116.41    276.73 o
  -1  14   8    13942.91    13817.02    455.50 o
   0  14   8     5641.19     5871.07    184.17 o
   1  14   8     1128.39     1183.22     93.23 o
   2  14   8     2272.40     2087.54    117.33 o
   3  14   8     6909.47     6785.09    291.35 o
   4  14   8     5795.00     5555.88    170.41 o
   5  14   8     1087.16      946.78     85.74 o
   6  14   8       19.36       61.96     61.28 o
   7  14   8      594.10      847.09     85.51 o
   8  14   8      934.74      843.26    147.50 o
 -10  15   8      376.76      365.96     94.59 o
  -9  15   8        4.02       14.67     66.99 o
  -8  15   8        5.83      -77.00     51.33 o
  -7  15   8        0.97      -15.29     50.18 o
  -6  15   8        1.33      -75.30     50.20 o
  -5  15   8        2.54       97.74     60.22 o
  -4  15   8      382.47      363.48     70.82 o
  -3  15   8     1608.52     1495.20     99.98 o
  -2  15   8     3116.55     3073.01    151.34 o
  -1  15   8      747.01      743.29    111.34 o
   0  15   8       14.00       53.72     56.67 o
   1  15   8      162.73      156.92     61.50 o
   2  15   8       50.55       76.65     56.06 o
   3  15   8       12.96      111.35     61.95 o
   4  15   8        3.02       -4.45     68.83 o
   5  15   8      212.33      277.92     65.11 o
   6  15   8       64.59       64.78     56.61 o
   7  15   8       74.05      -10.63     60.55 o
  -9  16   8     1857.19     2076.02    273.83 o
  -8  16   8       34.27        5.48     55.76 o
  -7  16   8     1444.19     1434.21    101.04 o
  -6  16   8     9073.51     8976.05    226.22 o
  -5  16   8     9688.94     9543.41    263.37 o
  -4  16   8     2310.95     2184.22    120.44 o
  -3  16   8      983.74      869.09     86.51 o
  -2  16   8     8210.25     8061.95    224.02 o
  -1  16   8     8459.67     8637.13    230.70 o
   0  16   8     5058.72     4663.75    201.65 o
   1  16   8      269.52      310.66     68.49 o
   2  16   8     1386.44     1143.61     99.26 o
   3  16   8     3859.04     3839.78    345.20 o
   4  16   8     2846.35     2948.00    178.96 o
   5  16   8      853.73      769.50     84.39 o
   6  16   8        5.80       70.27     59.99 o
   7  16   8      837.40     1029.26     94.77 o
  -9  17   8      174.47      110.46     76.79 o
  -8  17   8      930.15      951.20     84.87 o
  -7  17   8      664.59      485.34     75.48 o
  -6  17   8      149.48      194.40     62.17 o
  -5  17   8       94.71       44.16     59.08 o
  -4  17   8     2185.41     1950.22    115.42 o
  -3  17   8      799.72      718.58     83.16 o
  -2  17   8       34.66       57.93     57.03 o
  -1  17   8      141.46      142.75     53.53 o
   0  17   8      797.09      623.73     95.09 o
   1  17   8      367.08      371.63     71.01 o
   2  17   8       62.79       93.47     60.87 o
   3  17   8        7.31       53.26     62.23 o
   4  17   8      133.73       28.07     55.66 o
   5  17   8       57.40       94.40     63.39 o
   6  17   8      233.56      257.57     68.18 o
   7  17   8      102.38      141.59     63.21 o
  -9  18   8     1023.71     1034.98    116.87 o
  -8  18   8       94.64       94.21     60.63 o
  -7  18   8     2441.05     2698.59    130.32 o
  -6  18   8     7053.98     7313.07    203.25 o
  -5  18   8     6363.99     5942.07    246.51 o
  -4  18   8     1580.20     1421.30    105.59 o
  -3  18   8      574.80      578.32     77.01 o
  -2  18   8     5614.53     5134.52    171.15 o
  -1  18   8     9338.95     9835.04    418.27 o
   0  18   8     3824.91     3777.34    185.62 o
   1  18   8      162.75      172.70     75.69 o
   2  18   8      100.57       70.56     63.37 o
   3  18   8     1966.34     1986.62    179.54 o
   4  18   8     1680.89     1598.20    108.29 o
   5  18   8      585.94      559.06     77.51 o
   6  18   8       11.89       55.43     59.95 o
   7  18   8      458.55      644.81     82.30 o
  -9  19   8      470.51      453.57     89.98 o
  -8  19   8     1505.30     1551.36    126.51 o
  -7  19   8     1129.32     1283.28    119.84 o
  -6  19   8      396.65      390.33     71.79 o
  -5  19   8     1455.34     1470.22    112.22 o
  -4  19   8     4428.74     4394.94    164.80 o
  -3  19   8     4145.09     3949.45    154.65 o
  -2  19   8     2274.17     2307.37    120.83 o
  -1  19   8        0.28      -10.74     72.95 o
   0  19   8     1328.56     1504.06    131.03 o
   1  19   8     3691.36     3896.10    189.03 o
   2  19   8     1349.65     1380.02    110.01 o
   3  19   8       13.05      -51.00     60.86 o
   4  19   8      408.02      448.85     72.45 o
   5  19   8     1320.75     1457.79    105.75 o
   6  19   8      372.19      546.41     77.89 o
  -8  20   8       46.46      113.48     75.91 o
  -7  20   8      948.57     1012.38    113.82 o
  -6  20   8     2196.15     2381.62    122.11 o
  -5  20   8     3194.92     3037.26    152.50 o
  -4  20   8      178.95      147.41     63.23 o
  -3  20   8      170.73      195.06     64.34 o
  -2  20   8     1557.41     1708.61    107.25 o
  -1  20   8     1696.49     1567.73    138.97 o
   0  20   8     1470.05     1424.71    131.32 o
   1  20   8      252.49      163.04    146.31 o
   2  20   8      535.63      408.82     88.24 o
   3  20   8     1063.11      880.43     98.00 o
   4  20   8     1603.66     1344.49    103.27 o
   5  20   8      606.12      511.21     77.42 o
   6  20   8        0.10      -23.38     57.97 o
  -8  21   8     1088.40     1019.39    113.47 o
  -7  21   8     2835.39     2780.21    162.78 o
  -6  21   8      282.62      344.55     70.20 o
  -5  21   8      386.13      443.54     81.71 o
  -4  21   8     4505.62     4131.86    166.67 o
  -3  21   8     8777.47     8833.79    252.65 o
  -2  21   8     5670.45     5347.33    383.53 o
  -1  21   8      545.93      661.47     99.96 o
   0  21   8     2856.28     2363.06    162.81 o
   1  21   8     4584.00     4909.53    221.05 o
   2  21   8     3765.72     3710.31    314.23 o
   3  21   8      347.17      358.82     83.05 o
   4  21   8     1114.69     1203.20     98.62 o
   5  21   8     2128.21     2283.12    126.05 o
   6  21   8     1311.96     1428.96    110.10 o
  -8  22   8       26.22       56.90    103.46 o
  -7  22   8      132.80      227.85     82.24 o
  -6  22   8      382.03      434.31     74.68 o
  -5  22   8       20.88      -21.15     55.15 o
  -4  22   8        7.24       65.15     61.58 o
  -3  22   8      298.13      297.72     69.09 o
  -2  22   8      199.27      198.30    137.64 o
  -1  22   8      536.02      623.02    130.47 o
   0  22   8      113.82      152.32     78.48 o
   1  22   8       31.16      101.02     77.19 o
   2  22   8       15.51       37.99     75.29 o
   3  22   8      351.36      203.33     84.08 o
   4  22   8      345.01      279.67     69.73 o
   5  22   8      412.08      331.63     70.53 o
  -7  23   8     1764.68     1676.69    139.57 o
  -6  23   8     1038.09     1116.16     98.76 o
  -5  23   8      112.65       91.44     66.26 o
  -4  23   8     2868.88     2641.08    141.63 o
  -3  23   8     5997.19     6140.91    201.82 o
  -2  23   8     4306.04     4027.86    206.24 o
  -1  23   8       38.17       41.34     73.88 o
   0  23   8     3081.16     3048.12    181.36 o
   1  23   8     8296.08     8684.88    317.92 o
   2  23   8     5152.46     5147.09    233.12 o
   3  23   8      463.10      461.99     98.79 o
   4  23   8      680.31      769.26     84.54 o
   5  23   8     2560.11     2799.01    141.03 o
  -7  24   8        2.10      -48.31     74.20 o
  -6  24   8       96.61       98.02     66.38 o
  -5  24   8        9.88       10.56     55.39 o
  -4  24   8      205.05      168.24     65.26 o
  -3  24   8        0.75      -22.16     73.62 o
  -2  24   8       17.70       25.74     72.79 o
  -1  24   8       15.31       20.16     68.49 o
   0  24   8        9.93      170.87     81.82 o
   1  24   8      187.52      196.97    121.19 o
   2  24   8       73.89      119.12     86.86 o
   3  24   8      168.56      266.88     89.10 o
   4  24   8       20.38       63.12     66.31 o
  -6  25   8      616.71      602.07     81.61 o
  -5  25   8       50.57       49.92     56.32 o
  -4  25   8     1336.49     1419.63    113.18 o
  -3  25   8     3981.33     4060.80    216.07 o
  -2  25   8     1526.52     1718.94    200.04 o
  -1  25   8       42.89       -0.47     74.16 o
   0  25   8     4011.97     4277.16    214.82 o
   1  25   8     6151.55     6332.49    327.88 o
   2  25   8     3540.21     3887.44    213.29 o
   3  25   8      803.27      679.84    112.58 o
   4  25   8      153.28      128.87     83.64 o
  -5  26   8      592.61      581.69     74.69 o
  -4  26   8       57.55      191.22     65.50 o
  -3  26   8      428.92      469.54    111.40 o
  -2  26   8     1315.00     1270.77    132.14 o
  -1  26   8     1224.87     1247.22    218.85 o
   0  26   8      190.18      349.02     95.29 o
   1  26   8       39.63      110.54     90.30 o
   2  26   8      828.62      800.03    118.93 o
   3  26   8      604.39      801.43    118.83 o
  -5  27   8       33.53      -15.27     58.92 o
  -4  27   8     2264.66     2262.24    177.32 o
  -3  27   8     3646.55     3192.98    199.23 o
  -2  27   8     1886.20     2140.55    167.25 o
  -1  27   8      252.79      332.18    123.29 o
   0  27   8      412.05      493.92    107.57 o
   1  27   8     1717.21     1761.13    158.60 o
   2  27   8     1657.65     1765.50    157.27 o
   3  27   8      244.99      348.40    100.72 o
  -4  28   8      163.77      334.13    114.28 o
  -3  28   8      239.26      406.77    100.69 o
  -2  28   8     1700.13     1978.62    165.32 o
  -1  28   8     1734.82     1791.64    162.64 o
   0  28   8      847.29     1045.24    168.45 o
   1  28   8        6.07      -90.54     76.10 o
   2  28   8      691.13      744.93    188.57 o
  -2  29   8      772.96      828.70    124.44 o
  -1  29   8      120.56       -5.08     78.17 o
   0  29   8        9.12       88.83    104.57 o
 -11   1   9       77.18       93.00    105.82 o
 -10   1   9      380.93      523.99    124.31 o
  -9   1   9     4074.44     4111.51    237.57 o
  -8   1   9     5163.11     5490.90    260.49 o
  -7   1   9     3777.04     3578.20    206.23 o
  -6   1   9      120.57       51.64     46.38 o
  -5   1   9     5272.02     5345.12    126.34 o
  -4   1   9     9433.49     9683.03    164.23 o
  -3   1   9    13405.85    13124.79    207.41 o
  -2   1   9     1059.58     1200.50     56.41 o
  -1   1   9     2838.11     2637.29    110.46 o
   0   1   9    24267.59    24153.72    640.89 o
   1   1   9    32777.47    32342.01    837.11 o
   2   1   9     4015.67     3848.20    193.05 o
   3   1   9      202.30      251.87     92.87 o
   4   1   9     6573.64     6499.78    888.26 o
   5   1   9     6305.04     5290.14    251.15 o
   6   1   9     1487.23     1115.27    221.39 o
   7   1   9        5.62     -115.51     93.28 o
   8   1   9      243.42      530.47    107.08 o
 -11   2   9      611.78      583.44    129.97 o
 -10   2   9      709.00      740.24    133.39 o
  -9   2   9      623.01      577.46    125.35 o
  -8   2   9       15.02       -3.97     94.27 o
  -7   2   9     2656.75     2588.07    107.73 o
  -6   2   9      385.91      307.53     66.98 o
  -5   2   9       36.63       39.54     35.90 o
  -4   2   9      553.86      556.58     41.24 o
  -3   2   9     1148.48     1114.69     50.82 o
  -2   2   9     1340.94     1342.43     59.30 o
  -1   2   9     1388.27     1469.52     73.64 o
   0   2   9     2166.15     2050.90    177.98 o
   1   2   9      395.03      317.81     87.68 o
   2   2   9     2645.87     2596.75    159.71 o
   3   2   9     2341.34     2590.52    167.19 o
   4   2   9      434.11      501.77    106.01 o
   5   2   9       13.39      -25.18     92.34 o
   6   2   9      177.34      435.13    121.19 o
   7   2   9      191.30      444.64    122.08 o
   8   2   9      221.51      300.13    114.72 o
 -11   3   9        3.49      -94.84     93.28 o
 -10   3   9      708.15      596.33    128.48 o
  -9   3   9     1460.20     1403.79    158.84 o
  -8   3   9     3435.64     3321.60    206.16 o
  -7   3   9     2302.58     2267.76    166.66 o
  -6   3   9       31.62       41.49     63.82 o
  -5   3   9     5406.30     5347.25    146.66 o
  -4   3   9    20550.60    20264.10    335.32 o
  -3   3   9    10312.51     9849.29    178.25 o
  -2   3   9     2559.92     2634.17     97.46 o
  -1   3   9     1889.92     1849.03     88.10 o
   0   3   9     7755.75     7338.95    200.38 o
   1   3   9    12698.81    11242.39   1250.96 o
   2   3   9     2852.91     2858.54    162.92 o
   3   3   9      895.81     1123.33    166.78 o
   4   3   9     1407.41     1437.50    142.87 o
   5   3   9     3414.91     3260.59    196.81 o
   6   3   9     1295.50     1025.55    138.32 o
   7   3   9        6.59       -2.39     88.00 o
   8   3   9      142.32      301.17    106.88 o
 -11   4   9      892.05      812.18    143.94 o
 -10   4   9     1856.98     1965.61    181.83 o
  -9   4   9      673.72      584.37    126.56 o
  -8   4   9      475.93      481.45     88.15 o
  -7   4   9     5687.96     5556.97    161.70 o
  -6   4   9     8161.27     7995.02    192.69 o
  -5   4   9     2253.43     2146.21     93.03 o
  -4   4   9      255.10      260.95     41.89 o
  -3   4   9     5711.24     5540.81    131.87 o
  -2   4   9    11604.67    11694.68    240.12 o
  -1   4   9     3529.60     3721.84    305.23 o
   0   4   9       40.15       70.34     47.21 o
   1   4   9     1467.42     1410.91    101.43 o
   2   4   9      993.76      789.59    109.28 o
   3   4   9     3260.64     2993.07    178.79 o
   4   4   9     1194.92     1068.67    131.15 o
   5   4   9       24.26      -62.46     82.75 o
   6   4   9       56.48      287.40    117.26 o
   7   4   9     1019.64     1296.73    155.39 o
   8   4   9      598.75      783.49    140.53 o
 -11   5   9       61.94      217.10    111.88 o
 -10   5   9      149.86        0.96     99.87 o
  -9   5   9     1290.61      949.55    142.53 o
  -8   5   9      335.72       83.58     97.08 o
  -7   5   9      773.67      701.63     74.28 o
  -6   5   9      567.27      654.50     66.87 o
  -5   5   9     4920.35     4846.53    140.62 o
  -4   5   9     9822.15     9702.23    243.12 o
  -3   5   9    12289.79    11591.90    203.19 o
  -2   5   9      599.70      683.52     57.35 o
  -1   5   9      468.94      437.92     54.49 o
   0   5   9     2725.82     2609.01     95.30 o
   1   5   9     3083.37     3154.58    122.57 o
   2   5   9      375.88      325.60     95.72 o
   3   5   9       97.29      198.69     86.00 o
   4   5   9      392.18      504.76    110.87 o
   5   5   9      616.05      614.52    110.28 o
   6   5   9      396.55      386.35    110.78 o
   7   5   9       55.78      121.65    101.42 o
   8   5   9      183.88      364.38    183.23 o
 -10   6   9     1660.20     1682.62    310.03 o
  -9   6   9      843.37      524.96    180.11 o
  -8   6   9      436.47      599.57     91.90 o
  -7   6   9     8797.72     9032.31    236.08 o
  -6   6   9    10784.72    10317.10    232.58 o
  -5   6   9     8996.25     8508.52    202.35 o
  -4   6   9     1548.85     1624.04     94.06 o
  -3   6   9    12074.89    11715.19    205.23 o
  -2   6   9    16893.04    16416.41    311.65 o
  -1   6   9    16519.22    16747.80    319.38 o
   0   6   9      225.47      373.31     53.81 o
   1   6   9      489.70      489.05     76.54 o
   2   6   9     2374.19     2368.90    151.51 o
   3   6   9     4746.02     4405.45    213.14 o
   4   6   9      612.77      679.92    141.49 o
   5   6   9       53.79       -9.96     80.45 o
   6   6   9      847.78     1121.38    146.34 o
   7   6   9     1132.64     1439.36    160.64 o
   8   6   9     1093.30     1337.97    173.88 o
 -10   7   9       58.81      100.94    104.86 o
  -9   7   9       13.42       -9.97     82.42 o
  -8   7   9      659.16      725.92     71.04 o
  -7   7   9      239.31      273.82     51.91 o
  -6   7   9      499.80      543.96     63.93 o
  -5   7   9       58.76      124.43     49.62 o
  -4   7   9      170.80      203.99     60.81 o
  -3   7   9      801.29      803.63     90.58 o
  -2   7   9       84.48      115.14     43.93 o
  -1   7   9      488.12      510.98     56.05 o
   0   7   9       56.79      -51.41     42.65 o
   1   7   9      331.37      313.63     65.48 o
   2   7   9      236.44      313.52     92.02 o
   3   7   9      273.40      414.28    100.28 o
   4   7   9      211.10      224.79     94.64 o
   5   7   9      234.96      278.38    103.62 o
   6   7   9      298.24      370.07    116.16 o
   7   7   9      102.47        2.43     99.96 o
   8   7   9       68.03      102.64    114.48 o
 -10   8   9     2677.64     2645.77    200.90 o
  -9   8   9      797.02      876.83    145.99 o
  -8   8   9     1594.10     1765.60    139.87 o
  -7   8   9     7282.78     7423.20    172.71 o
  -6   8   9    12998.07    12656.19    272.28 o
  -5   8   9     5775.36     5544.12    176.67 o
  -4   8   9      277.44      238.70     61.11 o
  -3   8   9     6532.71     6521.09    190.97 o
  -2   8   9    19750.31    19060.56    355.23 o
  -1   8   9    13819.72    13995.70    277.14 o
   0   8   9     2932.58     2981.58    104.29 o
   1   8   9     1380.85     1482.48    144.21 o
   2   8   9     5583.87     5422.92    229.71 o
   3   8   9     8652.56     8421.96    524.76 o
   4   8   9     3334.59     3278.47    194.34 o
   5   8   9       16.12      114.74     95.36 o
   6   8   9      722.58     1003.83    153.13 o
   7   8   9     1537.35     1855.61    181.92 o
   8   8   9      754.12      765.53    144.74 o
 -10   9   9       18.23      -89.09     78.10 o
  -9   9   9        8.62        4.79     68.29 o
  -8   9   9       13.03      -15.96     56.71 o
  -7   9   9      105.18      124.85     49.44 o
  -6   9   9        0.93        4.73     47.87 o
  -5   9   9     1339.28     1308.06     91.43 o
  -4   9   9     3253.15     2950.98    125.71 o
  -3   9   9     1485.82     1304.25     90.64 o
  -2   9   9     1216.37     1146.19    103.80 o
  -1   9   9       20.35       45.97     45.66 o
   0   9   9     1050.38     1070.55     69.86 o
   1   9   9     3004.59     3084.70    134.55 o
   2   9   9       16.39       75.30     62.92 o
   3   9   9     1034.30      943.11    123.33 o
   4   9   9      587.93      666.85    115.30 o
   5   9   9      606.64      810.49    126.35 o
   6   9   9        8.05      -16.52     92.33 o
   7   9   9       80.15       94.02    102.88 o
   8   9   9       26.35     -112.62    103.99 o
 -10  10   9     1846.88     2317.32    168.18 o
  -9  10   9      570.89      628.25    121.93 o
  -8  10   9       90.38      112.00     64.75 o
  -7  10   9     3565.48     3732.54    120.44 o
  -6  10   9     6327.81     6453.08    176.60 o
  -5  10   9     3396.64     3308.13    134.84 o
  -4  10   9       19.70       54.03     54.43 o
  -3  10   9     2425.22     2473.74    116.96 o
  -2  10   9     6484.06     6867.69    246.29 o
  -1  10   9     8166.62     8080.51    183.84 o
   0  10   9     1598.25     1714.30     82.50 o
   1  10   9      956.58      972.34     91.20 o
   2  10   9    10841.21     9976.29    269.30 o
   3  10   9    10549.36     9891.51    272.63 o
   4  10   9     3706.83     3095.45    191.29 o
   5  10   9        7.14       30.36    129.94 o
   6  10   9      816.36     1032.28    166.52 o
   7  10   9     1084.64     1111.61    155.25 o
   8  10   9      525.54      344.38    129.97 o
 -10  11   9       69.56      114.95     81.01 o
  -9  11   9      803.64      872.02    140.73 o
  -8  11   9      836.48      806.18     88.23 o
  -7  11   9      198.16      158.62     53.33 o
  -6  11   9       51.81       89.22     53.36 o
  -5  11   9     1272.35     1287.02     94.77 o
  -4  11   9     4407.10     4216.54    152.56 o
  -3  11   9     7315.69     7148.88    206.92 o
  -2  11   9     1440.71     1402.98     90.99 o
  -1  11   9      485.29      455.65     54.00 o
   0  11   9     3836.50     3848.17    144.92 o
   1  11   9     6447.89     6011.11    191.71 o
   2  11   9      771.11      735.40     85.14 o
   3  11   9      373.77      442.21     79.64 o
   4  11   9     2528.31     2555.11    181.88 o
   5  11   9     2456.33     2283.53    178.07 o
   6  11   9      399.41      581.77    131.18 o
   7  11   9       24.81      -51.23    109.91 o
 -10  12   9      614.45      686.42    102.04 o
  -9  12   9      582.85      622.04     94.45 o
  -8  12   9       18.11       18.67     58.47 o
  -7  12   9      556.53      613.93     66.07 o
  -6  12   9     2662.04     2611.24    128.85 o
  -5  12   9     3602.51     3587.30    182.09 o
  -4  12   9      157.25      159.69     58.10 o
  -3  12   9     1038.53      985.31     84.80 o
  -2  12   9     9191.54     8928.42    236.26 o
  -1  12   9     9591.23     9815.30    250.02 o
   0  12   9     3180.92     3328.55    137.60 o
   1  12   9       66.18      153.28     90.10 o
   2  12   9     3250.71     3150.81    140.20 o
   3  12   9     3603.46     3542.79    164.61 o
   4  12   9     2146.01     1664.21    159.69 o
   5  12   9       30.05       69.94     93.28 o
   6  12   9      517.46      748.98     95.82 o
   7  12   9      531.10      674.72    135.53 o
 -10  13   9      530.65      431.84    103.68 o
  -9  13   9     1946.59     2110.28    140.89 o
  -8  13   9     2053.96     2240.27    123.25 o
  -7  13   9     3248.13     3309.43    119.91 o
  -6  13   9       53.95      -40.62     54.62 o
  -5  13   9     2277.42     2313.99    121.26 o
  -4  13   9     5146.01     5184.21    226.44 o
  -3  13   9     4797.04     4489.14    156.39 o
  -2  13   9       35.42       95.04     54.44 o
  -1  13   9     2547.25     2350.12    132.06 o
   0  13   9     9995.17    10067.49    264.45 o
   1  13   9     9377.98     9061.82    251.36 o
   2  13   9     1418.51     1413.72    104.70 o
   3  13   9      125.94      181.09     68.03 o
   4  13   9     2579.14     3102.93    152.26 o
   5  13   9     2300.76     2585.79    142.60 o
   6  13   9      969.88     1004.85     93.52 o
   7  13   9       17.92       21.14    129.77 o
  -9  14   9       61.37       86.53     74.97 o
  -8  14   9      118.45       90.95     65.11 o
  -7  14   9      115.66      106.02     54.17 o
  -6  14   9     1961.49     1885.95    162.55 o
  -5  14   9      700.31      682.72     81.86 o
  -4  14   9      397.77      461.85     73.75 o
  -3  14   9      127.18       50.71     60.01 o
  -2  14   9     1424.78     1383.43    102.75 o
  -1  14   9     1384.72     1599.23     97.11 o
   0  14   9     2403.98     2674.21    162.28 o
   1  14   9      424.68      483.53     75.46 o
   2  14   9      876.95      774.38     89.21 o
   3  14   9      566.61      496.87     82.55 o
   4  14   9      364.36      268.44     70.54 o
   5  14   9        3.10      103.41     65.98 o
   6  14   9        8.40      -27.46     57.77 o
   7  14   9      141.00      145.98     76.99 o
  -9  15   9     1642.20     1671.19    179.88 o
  -8  15   9     5585.71     5439.15    179.86 o
  -7  15   9     1677.11     1825.33     97.19 o
  -6  15   9       66.09       68.83     60.34 o
  -5  15   9     2615.70     2696.33    135.01 o
  -4  15   9    12016.46    11463.53    296.84 o
  -3  15   9     7443.62     7029.39    215.00 o
  -2  15   9      553.01      649.32     78.20 o
  -1  15   9     5467.59     5006.57    214.52 o
   0  15   9     9098.60     8561.73    383.27 o
   1  15   9     6717.92     7000.71    215.75 o
   2  15   9     2722.16     2737.32    137.46 o
   3  15   9      284.84      345.38     73.89 o
   4  15   9     1192.89     1256.55    109.90 o
   5  15   9     2465.84     2498.85    177.51 o
   6  15   9     1331.01     1262.99    101.02 o
   7  15   9        9.38        4.91     63.58 o
  -9  16   9      338.16      213.19     87.21 o
  -8  16   9       23.98       -3.19     65.96 o
  -7  16   9       48.95       83.86     64.45 o
  -6  16   9      398.56      348.24     80.16 o
  -5  16   9        3.03      -31.19     59.27 o
  -4  16   9       43.58      127.52     66.25 o
  -3  16   9      182.75      242.79     66.49 o
  -2  16   9        5.97      -33.55     54.25 o
  -1  16   9      293.22      357.61     85.47 o
   0  16   9      251.17      310.36     87.98 o
   1  16   9      634.57      673.79    103.87 o
   2  16   9       12.47      174.97     65.96 o
   3  16   9       50.47       53.79     83.97 o
   4  16   9       20.66       83.26     75.58 o
   5  16   9        8.18      -75.32     66.75 o
   6  16   9       16.81      -14.92     57.81 o
   7  16   9       18.19       98.68     59.04 o
  -9  17   9     2364.14     2473.87    156.57 o
  -8  17   9     2702.56     2818.37    138.87 o
  -7  17   9     1449.29     1286.95     98.32 o
  -6  17   9      831.52      925.48     94.23 o
  -5  17   9     6688.06     6054.53    200.98 o
  -4  17   9     8651.25     8765.53    249.34 o
  -3  17   9     6322.98     6207.79    196.54 o
  -2  17   9      247.87      228.82    103.18 o
  -1  17   9     1315.79     1278.74    131.14 o
   0  17   9     5851.75     6069.54    246.09 o
   1  17   9     4770.74     5029.84    218.86 o
   2  17   9      879.78      984.84    166.00 o
   3  17   9       10.42       45.47     62.89 o
   4  17   9     1094.15     1150.77    107.56 o
   5  17   9     1396.29     1616.23    125.73 o
   6  17   9     1122.95      901.96     93.86 o
  -8  18   9       34.99       43.65     68.44 o
  -7  18   9     1536.40     1530.69    105.44 o
  -6  18   9     1073.07     1112.93     93.05 o
  -5  18   9     1210.23     1127.67    102.31 o
  -4  18   9       18.22       27.55     57.81 o
  -3  18   9      821.33      931.14     88.97 o
  -2  18   9     1882.62     1923.61    206.52 o
  -1  18   9     2909.77     2711.36    286.14 o
   0  18   9       60.86       75.97     73.45 o
   1  18   9      180.63      244.35     87.68 o
   2  18   9      858.30      859.75    114.82 o
   3  18   9     1239.43     1214.71    141.81 o
   4  18   9      299.00      185.96     72.24 o
   5  18   9       43.33      -11.51     65.70 o
   6  18   9      350.59      498.09    102.03 o
  -8  19   9     2262.63     2067.53    127.89 o
  -7  19   9      271.49      354.67     71.11 o
  -6  19   9      544.63      721.16     81.11 o
  -5  19   9     2861.65     2911.24    146.41 o
  -4  19   9     6726.31     6791.57    219.25 o
  -3  19   9     1878.14     1830.61    209.31 o
  -2  19   9      382.64      351.34     93.77 o
  -1  19   9      478.09      490.01    103.09 o
   0  19   9     2851.82     2423.06    261.55 o
   1  19   9     2092.58     2256.14    296.12 o
   2  19   9     1729.35     1755.62    281.41 o
   3  19   9        2.26      104.20     66.71 o
   4  19   9      551.70      481.99     88.58 o
   5  19   9     1296.71     1384.00    119.38 o
   6  19   9      541.73      592.20     83.25 o
  -8  20   9      286.58      357.12     79.19 o
  -7  20   9     1247.17     1236.71    102.32 o
  -6  20   9     4713.89     4460.71    156.89 o
  -5  20   9     2318.85     2335.81    133.29 o
  -4  20   9        1.26      -21.85     57.60 o
  -3  20   9     1289.93     1271.43    176.41 o
  -2  20   9     5646.97     5740.42    243.84 o
  -1  20   9     5306.54     5329.35    236.25 o
   0  20   9     1946.54     1729.84    215.70 o
   1  20   9      173.94       84.66     76.96 o
   2  20   9     1761.07     1884.06    150.94 o
   3  20   9     1669.99     1653.57    147.38 o
   4  20   9      579.41      612.04     89.03 o
   5  20   9       79.89      134.96     72.81 o
  -7  21   9      296.68      190.35     65.42 o
  -6  21   9        1.47       76.55     64.94 o
  -5  21   9      786.84      927.84    101.49 o
  -4  21   9      836.84      939.45    165.29 o
  -3  21   9      164.29       61.40     87.95 o
  -2  21   9        4.82      -40.90     70.22 o
  -1  21   9      348.69      399.32    128.89 o
   0  21   9      675.34      632.92    105.15 o
   1  21   9      554.92      587.05    102.03 o
   2  21   9      305.21      364.41     92.73 o
   3  21   9       46.85      -36.97     77.48 o
   4  21   9      113.56      114.85     69.81 o
   5  21   9      373.89      197.94    145.36 o
  -7  22   9     1225.08     1140.17    101.63 o
  -6  22   9     3211.61     3362.07    146.20 o
  -5  22   9     2231.70     2199.31    147.75 o
  -4  22   9      355.79      354.74     75.16 o
  -3  22   9     1548.22     1363.60    143.16 o
  -2  22   9     6061.34     5985.19    255.99 o
  -1  22   9     4901.58     5295.73    240.49 o
   0  22   9     1530.32     1711.03    149.93 o
   1  22   9      414.10      398.48     91.32 o
   2  22   9     3739.27     4274.17    418.10 o
   3  22   9     4053.20     4191.69    210.06 o
   4  22   9     1049.94      863.27    123.59 o
   5  22   9       42.61       93.70    116.52 o
  -6  23   9      109.84       90.61     60.07 o
  -5  23   9        8.12       -3.02     67.25 o
  -4  23   9       18.04      -26.77     61.92 o
  -3  23   9        2.81       33.95     82.69 o
  -2  23   9       51.95       44.72     99.93 o
  -1  23   9       41.76      147.21     93.28 o
   0  23   9       38.73       -6.13     70.64 o
   1  23   9       51.29       52.12     80.65 o
   2  23   9      135.32      177.95    226.99 o
   3  23   9      203.19      257.11     90.45 o
   4  23   9        7.79       66.32     80.85 o
  -6  24   9     2073.53     2174.44    148.61 o
  -5  24   9     2189.66     2107.43    137.93 o
  -4  24   9       87.53       13.01    121.84 o
  -3  24   9      970.46     1044.99    127.46 o
  -2  24   9     5175.16     5401.73    244.87 o
  -1  24   9     4222.39     4231.44    305.57 o
   0  24   9      304.71      244.98     98.27 o
   1  24   9      792.43      799.39    115.43 o
   2  24   9     3611.81     3589.41    207.55 o
   3  24   9     3306.41     3299.37    199.73 o
  -5  25   9       46.51       67.30     67.57 o
  -4  25   9      139.32      171.80     82.48 o
  -3  25   9       56.57      249.12     88.36 o
  -2  25   9      106.39       44.58     90.15 o
  -1  25   9      176.36      174.31    115.07 o
   0  25   9      639.80      808.98    118.32 o
   1  25   9      498.28      668.73    127.23 o
   2  25   9        6.92      -58.79    174.31 o
   3  25   9      104.65      168.34     86.17 o
  -5  26   9     1025.83     1179.63    100.64 o
  -4  26   9      204.59      274.79     92.48 o
  -3  26   9     1111.76     1204.14    284.91 o
  -2  26   9     3643.97     4004.52    490.64 o
  -1  26   9     2645.36     2736.80    237.92 o
   0  26   9      781.13      920.60    230.75 o
   1  26   9      283.07      449.28    103.19 o
   2  26   9     1816.78     1801.62    165.70 o
  -3  27   9      339.42      304.48     99.24 o
  -2  27   9       18.75      120.97     92.72 o
  -1  27   9     1059.38     1190.45    136.79 o
   0  27   9     1372.26     1390.41    151.99 o
   1  27   9      719.91      723.09    119.68 o
  -2  28   9     1064.75     1226.14    140.94 o
  -1  28   9     1387.82     1446.00    157.38 o
 -10   0  10      700.46      712.64    203.36 o
  -9   0  10       75.43       97.66    155.23 o
  -8   0  10     1462.06     1573.33    232.41 o
  -7   0  10     3134.19     3474.98    292.79 o
  -6   0  10     7445.93     7658.22    418.10 o
  -5   0  10       45.11      136.45     63.43 o
  -4   0  10     2556.18     2638.66    121.29 o
  -3   0  10     4250.68     4103.78    136.83 o
  -2   0  10    12799.31    12805.54    296.64 o
  -1   0  10     4490.90     4687.97    276.34 o
   0   0  10      227.13      212.81    109.03 o
   1   0  10     5087.79     4746.42    296.47 o
   2   0  10    13579.65    12553.39    569.13 o
   3   0  10     9949.13     9215.80    468.85 o
   4   0  10     1379.91     1238.71    201.26 o
   5   0  10     1751.55     2163.29    251.49 o
   6   0  10     2705.96     3215.61    302.24 o
   7   0  10      686.64      495.98    192.68 o
   8   0  10      246.43      147.01    153.83 o
 -10   1  10      348.84      263.12    120.46 o
  -9   1  10      270.09      278.82    117.15 o
  -8   1  10      339.04      304.40    153.75 o
  -7   1  10        0.39       46.83     91.37 o
  -6   1  10      310.24      333.30    100.40 o
  -5   1  10      124.92      105.51     59.12 o
  -4   1  10     1397.88     1399.53     56.64 o
  -3   1  10      163.97      169.02     36.49 o
  -2   1  10      518.99      553.50     49.58 o
  -1   1  10       70.01       92.79     48.24 o
   0   1  10      519.65      555.91     92.70 o
   1   1  10       82.41       61.35     76.45 o
   2   1  10       13.49       37.66     83.10 o
   3   1  10      207.92      259.85     93.63 o
   4   1  10      113.27       96.88     94.73 o
   5   1  10       36.43       29.40     97.64 o
   6   1  10      139.20      287.13    118.75 o
   7   1  10       95.77      211.74    115.47 o
   8   1  10       59.30       74.80    111.08 o
 -10   2  10      663.69      578.99    138.34 o
  -9   2  10       85.92      101.08    148.41 o
  -8   2  10     1481.06     1187.39    152.86 o
  -7   2  10     7288.16     7219.73    342.23 o
  -6   2  10     6227.17     6019.49    195.77 o
  -5   2  10     3199.37     3300.10    111.07 o
  -4   2  10       91.19      113.66     61.03 o
  -3   2  10    10256.73    10296.59    176.22 o
  -2   2  10    12367.11    12520.23    223.45 o
  -1   2  10     7300.33     7557.23    178.27 o
   0   2  10      154.52       87.86     59.56 o
   1   2  10     5153.88     4697.30    206.82 o
   2   2  10     8229.97     7826.59    289.76 o
   3   2  10     4987.22     4717.08    226.98 o
   4   2  10       52.74       86.36     92.62 o
   5   2  10      343.16      682.08    126.84 o
   6   2  10     1943.28     2152.88    186.43 o
   7   2  10      728.09      636.27    124.97 o
   8   2  10       17.91     -135.84    100.52 o
 -10   3  10      541.29      293.79    123.98 o
  -9   3  10     2084.93     1792.22    177.51 o
  -8   3  10     2130.51     1853.76    172.65 o
  -7   3  10        7.77        9.03     88.89 o
  -6   3  10     1330.86     1367.66    137.58 o
  -5   3  10     3363.63     3229.76    112.21 o
  -4   3  10      529.84      458.16     59.08 o
  -3   3  10       51.33       94.76     35.41 o
  -2   3  10     1862.25     1823.57     71.73 o
  -1   3  10     5219.05     4712.30    154.15 o
   0   3  10     2333.16     2456.05    113.57 o
   1   3  10     1796.14     1946.16    108.55 o
   2   3  10      111.33      104.44     78.90 o
   3   3  10      469.74      533.92    108.31 o
   4   3  10     2588.69     2722.86    186.94 o
   5   3  10     1884.19     2214.87    226.90 o
   6   3  10      394.63      361.84    121.58 o
   7   3  10       43.19       19.30    105.79 o
   8   3  10      203.98      371.66    126.20 o
 -10   4  10       83.81       80.09    109.58 o
  -9   4  10       26.67       32.90    130.12 o
  -8   4  10     1133.87     1108.31    211.67 o
  -7   4  10     2986.46     2875.29    117.52 o
  -6   4  10     3006.10     2829.80    183.17 o
  -5   4  10      489.15      491.76     63.65 o
  -4   4  10      956.43      890.09     70.40 o
  -3   4  10     5718.17     5467.63    121.38 o
  -2   4  10    15916.23    15176.45    296.87 o
  -1   4  10     4554.79     4254.76    316.15 o
   0   4  10       55.24       85.25     49.57 o
   1   4  10     2348.38     2217.97    108.58 o
   2   4  10     3884.05     3455.53    184.10 o
   3   4  10     1698.60     1660.03    145.02 o
   4   4  10      166.01       60.37     95.98 o
   5   4  10      350.16      442.61    118.91 o
   6   4  10      543.61      714.00    132.82 o
   7   4  10      418.56      510.86    114.36 o
 -10   5  10     1475.57     1637.95    177.62 o
  -9   5  10     4412.49     4250.72    239.93 o
  -8   5  10     2180.00     2061.64    237.05 o
  -7   5  10       14.77       41.57     53.42 o
  -6   5  10     3349.32     3355.60    149.76 o
  -5   5  10    10219.58    10110.18    342.02 o
  -4   5  10    15525.98    14653.02    921.72 o
  -3   5  10     3384.52     3059.13    103.25 o
  -2   5  10     1442.77     1338.06     74.84 o
  -1   5  10     6676.13     6212.47    188.52 o
   0   5  10     9082.48     8636.48    196.99 o
   1   5  10     2320.69     2323.30    147.84 o
   2   5  10       83.41      108.43     78.77 o
   3   5  10     1270.28     1319.07    136.87 o
   4   5  10     1183.88     1263.80    144.80 o
   5   5  10     1222.27     1622.88    163.66 o
   6   5  10      417.65      281.11    181.31 o
   7   5  10       12.14      -11.46    126.71 o
 -10   6  10      190.00      137.96    112.44 o
  -9   6  10       25.84     -115.10     76.74 o
  -8   6  10      666.04      647.05     71.29 o
  -7   6  10      792.02      740.42     76.69 o
  -6   6  10      749.02      661.91     67.02 o
  -5   6  10        5.19       64.62     48.83 o
  -4   6  10     1642.23     1620.17     97.23 o
  -3   6  10     5512.64     5203.04    167.77 o
  -2   6  10     3060.19     3010.61    105.79 o
  -1   6  10      505.21      546.80     60.54 o
   0   6  10      301.69      450.63     58.70 o
   1   6  10      391.93      399.43     75.14 o
   2   6  10     1130.40      926.33    115.52 o
   3   6  10       43.64       26.39     83.97 o
   4   6  10       74.14      159.97     99.47 o
   5   6  10       91.65      181.39    104.50 o
   6   6  10      227.84      329.21    111.92 o
   7   6  10      400.18      616.16    322.80 o
 -10   7  10     1428.63     1301.83    164.14 o
  -9   7  10     2721.99     2690.96    196.65 o
  -8   7  10     2004.90     1862.16    124.93 o
  -7   7  10       24.88       78.48     57.55 o
  -6   7  10     5615.20     5665.30    160.96 o
  -5   7  10    14546.65    14630.67    301.57 o
  -4   7  10    13766.96    13612.08    322.32 o
  -3   7  10      781.94      837.98     79.65 o
  -2   7  10     1047.75      997.05     66.45 o
  -1   7  10     7660.04     7373.13    177.28 o
   0   7  10    12669.44    12640.68    262.35 o
   1   7  10     4385.65     4110.23    153.33 o
   2   7  10      395.85      316.77     93.81 o
   3   7  10     1267.49     1312.28    134.63 o
   4   7  10     2926.97     2923.31    190.33 o
   5   7  10     1762.76     1646.77    161.42 o
   6   7  10      366.25      202.79     96.06 o
   7   7  10        5.11      116.52     91.99 o
 -10   8  10       54.73        2.36    106.91 o
  -9   8  10        0.70      -24.26     67.19 o
  -8   8  10        1.37       -9.39     55.79 o
  -7   8  10      320.71      360.07     68.17 o
  -6   8  10       32.01       23.88     50.82 o
  -5   8  10      242.55      394.09     92.90 o
  -4   8  10        4.55       84.33     55.04 o
  -3   8  10      155.74      180.67     60.08 o
  -2   8  10     1640.22     1645.00    121.42 o
  -1   8  10      482.44      477.92     57.08 o
   0   8  10      995.65      993.17     71.13 o
   1   8  10        8.07      -11.37     59.54 o
   2   8  10        7.12      -33.86     58.98 o
   3   8  10      177.83      263.92     91.46 o
   4   8  10      119.94      208.91     97.19 o
   5   8  10      165.04      146.76     94.78 o
   6   8  10       39.54       79.11     95.86 o
   7   8  10       32.98      173.36    125.04 o
 -10   9  10     1019.62     1081.99    150.15 o
  -9   9  10     4283.20     3983.38    386.88 o
  -8   9  10     3177.02     3256.66    136.00 o
  -7   9  10      132.65      133.43     45.88 o
  -6   9  10     2014.20     2055.29    102.33 o
  -5   9  10    12101.91    12145.67    303.19 o
  -4   9  10     7280.80     7225.95    207.29 o
  -3   9  10      622.04      683.73     75.16 o
  -2   9  10     2094.36     1823.71    128.71 o
  -1   9  10     5975.32     5733.03    168.26 o
   0   9  10     7818.68     7574.45    236.17 o
   1   9  10     7852.63     7313.13    369.22 o
   2   9  10        2.48      -15.09     57.18 o
   3   9  10     1853.81     1856.34    152.69 o
   4   9  10     4312.35     4306.01    223.66 o
   5   9  10     2756.82     2459.15    186.22 o
   6   9  10      284.89      183.01    102.18 o
   7   9  10       52.24      121.76    116.91 o
 -10  10  10       21.41      -23.96     94.04 o
  -9  10  10        7.28      -78.30     63.95 o
  -8  10  10       15.66       15.58     59.46 o
  -7  10  10      842.40      793.19     68.00 o
  -6  10  10      709.59      657.30     70.74 o
  -5  10  10      151.90      140.69     65.63 o
  -4  10  10       93.07       19.76     55.46 o
  -3  10  10     2293.86     2276.22    115.22 o
  -2  10  10     2948.68     2730.67    124.99 o
  -1  10  10     3302.21     3239.93    129.97 o
   0  10  10        7.48       15.49     76.17 o
   1  10  10      494.91      413.28     74.00 o
   2  10  10     1570.33     1610.33    197.73 o
   3  10  10     1940.61     1841.07    120.81 o
   4  10  10      118.31      100.45     90.75 o
   5  10  10      317.98      497.12    117.50 o
   6  10  10      510.49      573.50    127.93 o
   7  10  10      111.99      120.47    255.16 o
  -9  11  10     1849.56     2049.52    269.73 o
  -8  11  10     2249.00     2109.91    117.55 o
  -7  11  10      604.30      663.07     67.43 o
  -6  11  10      686.15      701.13     75.08 o
  -5  11  10     2461.39     2539.87    126.37 o
  -4  11  10     4038.13     4073.43    152.12 o
  -3  11  10      899.35      901.31     84.28 o
  -2  11  10       37.42      129.05     58.75 o
  -1  11  10     3872.48     3830.36    247.23 o
   0  11  10     9077.27     9352.92    252.91 o
   1  11  10     1572.29     1576.78    107.20 o
   2  11  10      306.72      324.35     73.28 o
   3  11  10      556.84      650.25     86.84 o
   4  11  10     2842.79     2625.24    156.44 o
   5  11  10     1571.11     1393.73    156.18 o
   6  11  10      295.42      154.61    102.98 o
   7  11  10      104.45      189.95    115.59 o
  -9  12  10       63.94      -26.12     70.84 o
  -8  12  10     1001.17     1106.25     96.37 o
  -7  12  10     1570.24     1802.82     92.89 o
  -6  12  10     3289.45     3105.43    140.16 o
  -5  12  10      581.21      564.56     79.25 o
  -4  12  10      506.52      479.99     72.91 o
  -3  12  10     3302.96     3182.34    135.88 o
  -2  12  10     7633.44     7497.03    213.72 o
  -1  12  10     1658.98     1931.54    312.13 o
   0  12  10      153.59      146.39     79.15 o
   1  12  10     3544.91     3204.54    156.31 o
   2  12  10     6849.61     6741.70    216.61 o
   3  12  10     1719.99     1648.28    117.18 o
   4  12  10       17.40       69.59     66.83 o
   5  12  10      902.81     1193.69    111.71 o
   6  12  10     1325.40     1676.08    239.32 o
   7  12  10      520.99      619.12    135.69 o
  -9  13  10      380.08      465.73     93.47 o
  -8  13  10      211.01      296.08     71.45 o
  -7  13  10        0.75      -23.26     46.46 o
  -6  13  10       65.39       16.97     59.58 o
  -5  13  10     2029.24     2022.55    117.51 o
  -4  13  10     2033.18     2063.56    127.41 o
  -3  13  10     2058.33     2278.36    117.91 o
  -2  13  10        5.90       -5.07     54.17 o
  -1  13  10     2280.10     2438.81    157.94 o
   0  13  10     2903.55     3080.47    461.76 o
   1  13  10     1531.18     1423.13    105.57 o
   2  13  10       19.82       -8.08     79.99 o
   3  13  10      652.59      597.83     87.21 o
   4  13  10     1128.12      952.88     99.46 o
   5  13  10      584.26      435.58     84.26 o
   6  13  10        6.06      -43.15     67.64 o
  -9  14  10       60.83       87.00     75.71 o
  -8  14  10     1075.68     1298.09    103.04 o
  -7  14  10     5253.84     5326.20    151.40 o
  -6  14  10     4015.84     4230.28    166.37 o
  -5  14  10      843.72      694.53     85.19 o
  -4  14  10      101.38      191.08     63.92 o
  -3  14  10     5530.21     5446.65    243.83 o
  -2  14  10     9180.35     9401.84    275.10 o
  -1  14  10     2590.43     2575.11    162.33 o
   0  14  10     1153.52     1149.43    123.05 o
   1  14  10     5121.50     5100.57    181.62 o
   2  14  10     5486.95     5353.73    200.38 o
   3  14  10     2716.59     2678.01    144.69 o
   4  14  10      129.89       20.47     67.15 o
   5  14  10      270.62      266.33     79.40 o
   6  14  10      930.92     1021.22    158.02 o
  -9  15  10       28.96      144.45     77.98 o
  -8  15  10      162.07      222.70     68.58 o
  -7  15  10        0.36       66.05     52.15 o
  -6  15  10       52.78       47.97     65.17 o
  -5  15  10       74.17       42.64     85.85 o
  -4  15  10      783.09      766.59     87.81 o
  -3  15  10     1424.87     1468.44    102.09 o
  -2  15  10      288.37      361.29     71.62 o
  -1  15  10      160.43       38.74     76.95 o
   0  15  10      554.12      395.70     94.22 o
   1  15  10      291.39      347.48     93.84 o
   2  15  10      348.71      449.59     78.47 o
   3  15  10       24.79       29.56     84.81 o
   4  15  10       73.28       -5.07     83.41 o
   5  15  10        3.35      -95.79     63.86 o
   6  15  10        3.32       25.63     72.05 o
  -8  16  10     2079.30     2262.37    128.98 o
  -7  16  10     6316.79     6376.18    170.47 o
  -6  16  10     3559.65     3538.95    156.24 o
  -5  16  10      403.55      358.72     73.68 o
  -4  16  10     2266.17     2461.13    160.99 o
  -3  16  10     9764.18     9617.78    328.94 o
  -2  16  10     9953.18    10147.22    345.38 o
  -1  16  10     1814.46     1981.92    149.89 o
   0  16  10      119.75      156.99     84.71 o
   1  16  10     3783.23     3871.21    201.18 o
   2  16  10     6692.45     6743.18    220.52 o
   3  16  10     2396.79     2587.84    141.29 o
   4  16  10      151.88       62.78     66.42 o
   5  16  10      284.45      346.08     87.91 o
   6  16  10      987.97      996.70    146.35 o
  -8  17  10      319.79      363.27     78.11 o
  -7  17  10      226.55      230.95     65.98 o
  -6  17  10      119.38      110.53     64.08 o
  -5  17  10      953.09     1097.23     99.71 o
  -4  17  10      222.83      162.90     68.14 o
  -3  17  10        3.43       32.68     41.18 o
  -2  17  10      280.00      485.85    100.99 o
  -1  17  10      443.66      589.38    203.80 o
   0  17  10      412.40      559.05    103.03 o
   1  17  10        5.39     -109.21     72.80 o
   2  17  10       47.77       53.52    131.52 o
   3  17  10       41.12       88.18     64.24 o
   4  17  10      244.83      285.11     82.95 o
   5  17  10       88.96       14.14     68.54 o
  -8  18  10     1882.19     2061.10    126.37 o
  -7  18  10     3040.39     3056.55    154.89 o
  -6  18  10     3077.05     3306.10    165.62 o
  -5  18  10       18.99      104.39     64.40 o
  -4  18  10     2563.43     2655.24    138.42 o
  -3  18  10     7031.08     7199.03    354.04 o
  -2  18  10     6640.02     6827.33    275.84 o
  -1  18  10     1787.02     1870.80    155.70 o
   0  18  10      113.02      129.23     83.96 o
   1  18  10      902.32      941.75    121.75 o
   2  18  10     1701.11     1863.76    151.47 o
   3  18  10      994.22     1336.45    200.53 o
   4  18  10      300.02      291.66     81.27 o
   5  18  10      108.49      130.20     73.47 o
  -7  19  10       16.85       26.30     57.86 o
  -6  19  10     1166.25     1163.08    108.56 o
  -5  19  10     3552.58     3655.36    198.48 o
  -4  19  10     4697.78     4620.42    178.05 o
  -3  19  10      248.81      296.51     92.62 o
  -2  19  10      152.54      193.56     89.58 o
  -1  19  10     1486.81     1421.47    315.63 o
   0  19  10     3278.82     3284.29    288.24 o
   1  19  10      981.95      895.85    117.44 o
   2  19  10       46.81      -17.39     88.38 o
   3  19  10      553.01      577.75    104.70 o
   4  19  10      965.64      984.88    108.67 o
   5  19  10      295.16      236.88    136.06 o
  -7  20  10     2389.97     2329.63    127.90 o
  -6  20  10      897.99      977.00    102.09 o
  -5  20  10       27.43       -6.16     57.82 o
  -4  20  10      732.91      784.60     97.73 o
  -3  20  10     1566.51     1880.93    201.26 o
  -2  20  10      354.74      166.25    148.06 o
  -1  20  10      408.99      371.27     99.29 o
   0  20  10       17.12       12.35     80.19 o
   1  20  10      426.29      498.25     97.22 o
   2  20  10      708.53      618.40    106.77 o
   3  20  10      915.77      815.13    115.75 o
   4  20  10      276.49      216.73     86.50 o
  -7  21  10        2.81       43.98     59.76 o
  -6  21  10      537.01      613.20     80.13 o
  -5  21  10     3733.31     3856.78    167.68 o
  -4  21  10     3887.01     4139.67    172.75 o
  -3  21  10     1998.19     1926.52    162.86 o
  -2  21  10       80.94      129.95     86.56 o
  -1  21  10     2764.66     2842.67    185.29 o
   0  21  10     3245.54     3263.79    445.40 o
   1  21  10     1746.13     1739.53    153.36 o
   2  21  10        2.64     -106.23     70.82 o
   3  21  10      823.97     1051.22    128.45 o
   4  21  10     1458.83     1658.26    154.04 o
  -6  22  10      426.65      447.77     75.19 o
  -5  22  10       13.59       33.74     74.55 o
  -4  22  10      294.07      442.56    104.32 o
  -3  22  10       33.11       86.06    130.29 o
  -2  22  10       20.54       28.58     81.98 o
  -1  22  10       15.35       52.76     79.71 o
   0  22  10        0.78      103.91     96.78 o
   1  22  10      111.99      151.35     81.23 o
   2  22  10      194.70      244.08    126.53 o
   3  22  10      211.82       74.78    146.92 o
  -6  23  10      353.42      308.62     71.55 o
  -5  23  10     1440.72     1507.99    120.56 o
  -4  23  10     3198.39     3068.73    198.63 o
  -3  23  10     1171.48     1471.92    154.88 o
  -2  23  10      131.20      149.71     83.46 o
  -1  23  10     2909.76     3236.38    202.26 o
   0  23  10     5379.13     5342.20    244.39 o
   1  23  10     1778.49     1803.20    238.62 o
   2  23  10       11.56      -35.24     77.77 o
   3  23  10     1451.70     1769.61    330.07 o
  -5  24  10       14.70       59.93     67.16 o
  -4  24  10       10.80       47.74     89.18 o
  -3  24  10        3.91       72.75     85.88 o
  -2  24  10       63.18      121.31     79.41 o
  -1  24  10       63.46       45.42     82.75 o
   0  24  10      182.78      260.68    154.45 o
   1  24  10      139.49      388.56    123.64 o
   2  24  10      128.04       21.52     93.45 o
  -4  25  10     2167.76     2382.97    186.43 o
  -3  25  10      732.83      718.48    118.51 o
  -2  25  10      156.42      244.84    110.43 o
  -1  25  10     3455.64     3210.99    203.57 o
   0  25  10     4085.09     4370.08    227.30 o
   1  25  10     2056.68     2466.57    188.37 o
  -3  26  10      762.89      781.13    122.61 o
  -2  26  10      374.73      319.36    107.17 o
  -1  26  10       24.80      -50.28    101.68 o
   0  26  10      102.13      153.62     91.14 o
 -10   1  11     1917.55     1994.10    195.77 o
  -9   1  11     1540.48     1488.27    175.97 o
  -8   1  11     1170.43      930.85    138.43 o
  -7   1  11       47.05       62.89     92.53 o
  -6   1  11     3896.63     3875.98    212.30 o
  -5   1  11    10143.40    10435.36    284.11 o
  -4   1  11     3913.28     4060.67    131.34 o
  -3   1  11       12.65       67.68     33.78 o
  -2   1  11     3261.72     3027.71    121.21 o
  -1   1  11    15230.86    14131.23    413.64 o
   0   1  11     5623.97     5432.68    220.57 o
   1   1  11      449.22      442.38     92.69 o
   2   1  11     1373.81     1719.09    145.77 o
   3   1  11     6364.95     6412.04    276.52 o
   4   1  11     4463.69     4385.22    355.88 o
   5   1  11      895.62      765.98    149.63 o
   6   1  11      108.16      297.87    120.98 o
   7   1  11      608.94      877.03    150.69 o
 -10   2  11      171.07      405.82    128.48 o
  -9   2  11      243.46      161.09    117.38 o
  -8   2  11     1071.26     1018.52    190.41 o
  -7   2  11     1307.38     1198.96    140.93 o
  -6   2  11      753.60      769.58    125.93 o
  -5   2  11      113.68       72.24     61.08 o
  -4   2  11     1031.32      952.88     70.23 o
  -3   2  11     2323.30     2328.33     77.68 o
  -2   2  11       78.26       82.14     38.59 o
  -1   2  11      190.34      189.49     53.82 o
   0   2  11      181.19      188.56     62.51 o
   1   2  11     2557.21     2548.73    159.24 o
   2   2  11      634.56      623.93    110.27 o
   3   2  11      400.26      391.41    108.02 o
   4   2  11        4.50       -9.98     93.15 o
   5   2  11      106.98      183.68    107.66 o
   6   2  11      564.38      718.69    138.33 o
   7   2  11      309.38      383.49    131.84 o
 -10   3  11     1275.89     1256.68    168.12 o
  -9   3  11     1003.38      813.81    126.06 o
  -8   3  11      151.98       84.16    144.29 o
  -7   3  11      324.65      228.09    103.69 o
  -6   3  11     4700.10     4677.38    187.83 o
  -5   3  11     4928.55     4831.28    178.53 o
  -4   3  11     3118.86     3134.35    111.80 o
  -3   3  11      245.69      229.63     42.89 o
  -2   3  11     3794.67     3711.53    102.24 o
  -1   3  11     9028.34     8499.47    303.68 o
   0   3  11     8443.50     7959.62    189.00 o
   1   3  11      663.02      708.06    104.88 o
   2   3  11      482.71      420.94    101.25 o
   3   3  11     3762.58     3761.95    205.33 o
   4   3  11     2769.06     2464.71    183.42 o
   5   3  11      115.58       77.66    100.17 o
   6   3  11       77.66       64.59    113.35 o
   7   3  11      289.14      567.71    140.66 o
 -10   4  11      149.20      186.16    120.21 o
  -9   4  11      540.84      693.33    125.65 o
  -8   4  11     4426.72     4350.86    235.17 o
  -7   4  11     3304.32     3354.93    207.79 o
  -6   4  11     1036.61     1184.06     99.17 o
  -5   4  11       95.00      199.42     55.24 o
  -4   4  11     4502.69     4420.03    141.25 o
  -3   4  11     4775.34     4424.31    152.28 o
  -2   4  11     1924.21     2001.53     75.96 o
  -1   4  11        3.59       49.56     44.86 o
   0   4  11     1058.58     1172.83     76.42 o
   1   4  11     3631.34     3444.39    183.22 o
   2   4  11     2702.08     2662.35    168.15 o
   3   4  11       95.38       23.71     90.70 o
   4   4  11        4.79       39.01     92.26 o
   5   4  11      280.62      353.05    119.28 o
   6   4  11      773.09     1136.04    162.11 o
   7   4  11      360.80      459.13    129.41 o
 -10   5  11      223.42      206.42    124.08 o
  -9   5  11      411.88      438.30    102.51 o
  -8   5  11       23.55       -5.34     93.44 o
  -7   5  11     1708.55     1589.54    180.96 o
  -6   5  11     1727.46     1631.56    113.96 o
  -5   5  11     3177.85     3044.94    114.89 o
  -4   5  11     2126.19     2290.23    101.15 o
  -3   5  11      410.53      460.94     93.77 o
  -2   5  11      608.51      489.78     58.82 o
  -1   5  11     4710.83     4160.83    144.31 o
   0   5  11     2326.59     2395.35     99.33 o
   1   5  11      614.51      757.10     84.34 o
   2   5  11       39.07       14.26     81.42 o
   3   5  11      599.74      631.42    117.29 o
   4   5  11      202.19      283.62    106.36 o
   5   5  11      324.36      278.87    113.47 o
   6   5  11        8.79      -80.76    108.51 o
   7   5  11      116.61      116.27    112.94 o
 -10   6  11      456.96      340.71    122.83 o
  -9   6  11     1230.12     1247.20    220.07 o
  -8   6  11     4066.97     3990.04    447.94 o
  -7   6  11     4148.02     4082.79    142.65 o
  -6   6  11      594.97      539.19     85.47 o
  -5   6  11     1884.89     2080.76     98.13 o
  -4   6  11     8183.26     8154.66    224.10 o
  -3   6  11    19474.48    18687.11    415.87 o
  -2   6  11     6631.03     6312.77    190.19 o
  -1   6  11      483.24      514.11     59.68 o
   0   6  11      551.55      482.52     73.40 o
   1   6  11     6567.15     6372.03    201.99 o
   2   6  11     3491.79     3532.72    240.37 o
   3   6  11      910.54      948.12    123.43 o
   4   6  11      185.02      228.09    104.77 o
   5   6  11     1175.55     1369.01    162.46 o
   6   6  11      710.64      963.19    137.24 o
   7   6  11      621.56      672.80    140.94 o
  -9   7  11      327.86      434.13    105.67 o
  -8   7  11       13.07       31.60     95.57 o
  -7   7  11       15.42      102.69     56.70 o
  -6   7  11      822.65      696.40     86.38 o
  -5   7  11       40.65       -0.38     46.65 o
  -4   7  11        7.87       25.99     54.88 o
  -3   7  11      133.76      183.63     60.96 o
  -2   7  11      981.38      691.79    139.31 o
  -1   7  11        7.67       85.81     46.63 o
   0   7  11      159.49      116.04     61.49 o
   1   7  11       73.79        8.38     62.66 o
   2   7  11        2.66       56.06     64.88 o
   3   7  11        2.24      -91.75     81.40 o
   4   7  11      393.13      308.37    106.37 o
   5   7  11      214.03      175.79    106.13 o
   6   7  11      311.14      150.67     95.28 o
  -9   8  11      618.01      751.50    160.05 o
  -8   8  11     5167.01     5476.65    171.44 o
  -7   8  11     6416.05     6179.25    182.38 o
  -6   8  11     1456.69     1379.86     88.32 o
  -5   8  11      270.53      247.46     64.04 o
  -4   8  11     8141.02     8269.14    240.78 o
  -3   8  11    10523.33    10120.98    264.62 o
  -2   8  11     5914.45     6053.04    254.46 o
  -1   8  11       20.24       97.16     46.37 o
   0   8  11     3226.86     3103.52    202.64 o
   1   8  11     5571.47     5675.12    257.21 o
   2   8  11     3392.16     3477.22    153.11 o
   3   8  11      803.92      962.44    132.29 o
   4   8  11       26.20      -74.77    109.47 o
   5   8  11      910.18     1098.31    146.28 o
   6   8  11     1539.84     1883.39    175.91 o
  -9   9  11       87.76       27.99     83.88 o
  -8   9  11       16.25        5.67     53.51 o
  -7   9  11       14.58       19.78     55.33 o
  -6   9  11      467.36      423.89     65.23 o
  -5   9  11      589.19      530.17     75.67 o
  -4   9  11      696.45      877.88     84.95 o
  -3   9  11      277.54      281.64     66.24 o
  -2   9  11      492.16      477.38     72.21 o
  -1   9  11     2546.01     2525.55    188.47 o
   0   9  11     1786.64     1741.42    108.05 o
   1   9  11      161.15      428.97     77.29 o
   2   9  11        5.16       83.68     65.49 o
   3   9  11      852.56      847.28    110.29 o
   4   9  11      508.80      513.07    122.52 o
   5   9  11       11.44       94.71     91.08 o
   6   9  11      310.43      405.03    107.03 o
  -9  10  11      486.52      403.64    116.99 o
  -8  10  11     3068.94     3016.64    135.62 o
  -7  10  11     4137.40     4180.28    173.39 o
  -6  10  11     2099.46     1992.95    103.69 o
  -5  10  11      153.38      104.94     61.25 o
  -4  10  11     4131.36     3963.45    152.07 o
  -3  10  11     6003.74     6323.17    195.21 o
  -2  10  11     1582.81     1667.52    186.44 o
  -1  10  11       60.32       46.82     75.84 o
   0  10  11     2727.03     2827.73    132.30 o
   1  10  11     6386.69     6436.39    209.23 o
   2  10  11     4373.19     4131.79    170.10 o
   3  10  11     1431.26     1393.93    115.09 o
   4  10  11       49.84      130.89     68.35 o
   5  10  11     1152.08     1430.93    156.81 o
   6  10  11     1044.88     1010.17    140.50 o
  -9  11  11      416.00      590.18    182.50 o
  -8  11  11      361.88      471.11     76.46 o
  -7  11  11       52.60      126.62     45.94 o
  -6  11  11     1584.36     1682.69     99.41 o
  -5  11  11     1643.97     1478.09    105.84 o
  -4  11  11     1188.25     1259.95     98.25 o
  -3  11  11       95.56       91.48     59.04 o
  -2  11  11      698.79      792.07     84.32 o
  -1  11  11     5216.83     5433.15    229.13 o
   0  11  11     1706.20     1986.02    147.59 o
   1  11  11        4.78        4.20     59.34 o
   2  11  11      468.72      605.27     94.61 o
   3  11  11     1670.35     1897.95    191.56 o
   4  11  11     1088.45     1146.06    105.66 o
   5  11  11      218.44      272.29     69.03 o
   6  11  11       51.92       37.95     95.66 o
  -9  12  11      294.56      274.22     86.32 o
  -8  12  11      532.73      584.28     79.84 o
  -7  12  11     1580.28     1613.43     89.64 o
  -6  12  11      799.93      798.19     79.00 o
  -5  12  11       26.10      -39.68     60.25 o
  -4  12  11     1025.87      890.06     88.88 o
  -3  12  11     2623.83     2736.85    132.65 o
  -2  12  11     1545.61     1481.96    101.24 o
  -1  12  11      591.11      705.27    106.83 o
   0  12  11      799.21      835.76    114.65 o
   1  12  11     2022.48     1942.94    118.86 o
   2  12  11     1463.63     1407.01    111.60 o
   3  12  11      113.65      113.88     70.32 o
   4  12  11      228.50      318.39     75.12 o
   5  12  11      683.23      801.26     94.50 o
   6  12  11      560.64      463.91     91.50 o
  -8  13  11      482.14      540.90     79.91 o
  -7  13  11      276.44      339.90     67.29 o
  -6  13  11     1434.14     1360.14    105.99 o
  -5  13  11     4165.62     4173.40    163.56 o
  -4  13  11     1656.02     1706.42    111.60 o
  -3  13  11       41.03      -18.26     55.86 o
  -2  13  11     1552.22     1586.38    163.98 o
  -1  13  11     6002.38     5710.70    241.63 o
   0  13  11     2917.18     3164.63    185.98 o
   1  13  11      730.37      702.10    115.70 o
   2  13  11     1031.24     1289.87    111.79 o
   3  13  11     3842.25     3972.17    168.04 o
   4  13  11     1933.53     2045.02    186.11 o
   5  13  11      266.86      222.21     67.36 o
  -8  14  11       17.44       67.82     65.18 o
  -7  14  11       14.44      -66.03     46.11 o
  -6  14  11       41.00       58.96     77.71 o
  -5  14  11       23.24       95.76     66.49 o
  -4  14  11      625.42      620.69     84.07 o
  -3  14  11      666.61      642.62    106.74 o
  -2  14  11     2920.74     3223.79    185.80 o
  -1  14  11      660.12      873.80    120.59 o
   0  14  11      177.20      116.89     82.66 o
   1  14  11      407.77      337.36     99.91 o
   2  14  11     1972.37     1910.70    124.75 o
   3  14  11      310.61      178.03     68.54 o
   4  14  11       17.32      118.20     62.28 o
   5  14  11      159.35      135.50     66.01 o
  -8  15  11      204.37      244.16     74.48 o
  -7  15  11      208.81      276.68     59.15 o
  -6  15  11     4197.62     4033.91    167.34 o
  -5  15  11     4501.12     4657.11    176.80 o
  -4  15  11     2010.52     2231.53    125.34 o
  -3  15  11        6.13       38.14     46.12 o
  -2  15  11     3760.00     3864.20    202.58 o
  -1  15  11     5063.81     4703.09    222.61 o
   0  15  11     5467.30     5652.76    247.62 o
   1  15  11      316.20      207.09     87.31 o
   2  15  11      948.51     1106.52    129.40 o
   3  15  11     2183.58     2409.62    214.44 o
   4  15  11     1941.60     2314.14    141.54 o
   5  15  11      484.03      326.09     85.98 o
  -8  16  11      130.15      145.50     56.58 o
  -7  16  11      118.66      153.96     57.95 o
  -6  16  11      168.12      248.96     70.59 o
  -5  16  11       62.92       32.71     63.39 o
  -4  16  11      145.92      149.67    103.34 o
  -3  16  11       17.77       -7.43     57.30 o
  -2  16  11      257.61      212.34    173.26 o
  -1  16  11      310.60      281.87     91.21 o
   0  16  11      181.37      209.58     94.96 o
   1  16  11       15.80       60.96     81.74 o
   2  16  11       41.14      112.86     80.06 o
   3  16  11       29.54      148.06     96.07 o
   4  16  11        4.09      -71.94     58.94 o
   5  16  11        8.47      -68.10    106.79 o
  -7  17  11     1255.31     1365.05     94.13 o
  -6  17  11     3981.86     3983.67    216.41 o
  -5  17  11     6316.17     6323.72    210.61 o
  -4  17  11     2350.46     2430.57    135.20 o
  -3  17  11       90.22      164.51    110.52 o
  -2  17  11     3637.50     3858.01    206.01 o
  -1  17  11     6656.23     6672.70    273.94 o
   0  17  11     3659.37     3571.31    201.06 o
   1  17  11      950.16     1036.06    128.53 o
   2  17  11       71.20      106.75     77.46 o
   3  17  11     1245.33     1214.08    127.00 o
   4  17  11     1138.67     1266.33    114.44 o
  -7  18  11      672.70      672.72     81.05 o
  -6  18  11      323.34      359.00     75.76 o
  -5  18  11      384.83      537.25     84.55 o
  -4  18  11     1703.71     1586.42    116.99 o
  -3  18  11     2122.82     2244.95    167.07 o
  -2  18  11      300.21      370.54     99.37 o
  -1  18  11       22.35        5.22     86.53 o
   0  18  11      511.59      606.00    112.55 o
   1  18  11     1176.40     1090.19    131.47 o
   2  18  11      246.02      302.11    152.00 o
   3  18  11       45.36       60.48     70.84 o
   4  18  11       35.63       21.50     79.01 o
  -7  19  11      468.35      523.12     78.09 o
  -6  19  11     3980.19     4112.79    226.48 o
  -5  19  11     3301.79     3550.71    164.76 o
  -4  19  11      693.16      731.01     94.36 o
  -3  19  11       70.65      108.58     92.72 o
  -2  19  11     1921.42     1769.55    158.25 o
  -1  19  11     1529.42     1667.86    156.29 o
   0  19  11     1003.60     1001.58    131.58 o
   1  19  11      110.82      149.31     86.83 o
   2  19  11       68.19      214.72     77.54 o
   3  19  11      325.11      402.87     91.62 o
   4  19  11      840.76      802.26    111.41 o
  -6  20  11      152.37       52.35     81.50 o
  -5  20  11       43.23      119.18     66.64 o
  -4  20  11     2814.92     2875.28    192.11 o
  -3  20  11     4589.08     4426.47    223.81 o
  -2  20  11     2827.73     3081.92    321.84 o
  -1  20  11      374.68      292.91    102.84 o
   0  20  11      410.76      236.02     88.93 o
   1  20  11     1225.13     1436.80    141.54 o
   2  20  11     1118.89      998.27    136.77 o
   3  20  11      138.95      148.64    202.75 o
  -6  21  11      341.45      343.78    102.23 o
  -5  21  11      538.07      502.31     85.29 o
  -4  21  11      258.54      217.63    124.52 o
  -3  21  11       71.94      104.49     89.06 o
  -2  21  11      349.86      301.36    249.39 o
  -1  21  11      387.36      344.47    107.99 o
   0  21  11      200.31      188.33     85.47 o
   1  21  11       28.37      115.87     90.22 o
   2  21  11        1.63       -8.13     74.81 o
   3  21  11      112.34      149.49     84.61 o
  -5  22  11       33.85      192.82    142.81 o
  -4  22  11     1450.70     1621.58    162.45 o
  -3  22  11     2618.25     2566.78    188.19 o
  -2  22  11     1814.62     1734.64    164.72 o
  -1  22  11       93.00      197.32     89.91 o
   0  22  11      859.79      882.10    123.65 o
   1  22  11     2700.89     3066.51    195.96 o
   2  22  11     2069.12     2060.26    168.62 o
  -4  23  11        0.27       93.00    117.96 o
  -3  23  11       72.09      335.64    106.50 o
  -2  23  11       22.86       96.34    102.12 o
  -1  23  11        0.31      181.22     87.75 o
   0  23  11       11.62      143.21     83.67 o
   1  23  11       17.49      -15.77     86.23 o
  -3  24  11     2704.01     2967.63    205.22 o
  -2  24  11     1859.24     2146.35    179.98 o
  -1  24  11      149.29      173.06    102.47 o
   0  24  11     1193.62     1442.34    157.35 o
  -9   0  12     2220.62     2673.96    291.74 o
  -8   0  12     2873.47     2320.44    263.74 o
  -7   0  12     3235.21     3371.20    299.79 o
  -6   0  12      247.78      364.19    153.13 o
  -5   0  12     1317.46     1239.24    196.01 o
  -4   0  12    10262.54    10287.20    494.23 o
  -3   0  12     8785.26     8407.86    373.17 o
  -2   0  12     1083.99     1147.98    138.91 o
  -1   0  12     1459.64     1352.91     93.83 o
   0   0  12     8508.79     8234.52    413.90 o
   1   0  12     7240.32     7255.52    401.65 o
   2   0  12     2640.67     2787.89    254.81 o
   3   0  12        2.94       72.10    126.53 o
   4   0  12     2855.99     3865.07    325.34 o
   5   0  12     1876.44     2095.56    268.46 o
   6   0  12      953.91      809.77    215.26 o
  -9   1  12      497.59      615.57    126.15 o
  -8   1  12       37.64       13.60    132.92 o
  -7   1  12      246.93      288.36    105.12 o
  -6   1  12      211.85      201.95     96.40 o
  -5   1  12      145.44      162.01    104.04 o
  -4   1  12      130.73       75.18     59.34 o
  -3   1  12       32.02       45.23     39.23 o
  -2   1  12      478.38      465.71     48.55 o
  -1   1  12       17.70       94.18     42.32 o
   0   1  12      186.90      215.23     64.12 o
   1   1  12       84.41       49.42    111.74 o
   2   1  12      234.30      312.15    100.48 o
   3   1  12       15.31       80.04     92.25 o
   4   1  12       76.36       -2.93     95.28 o
   5   1  12       70.99       63.85    103.19 o
   6   1  12        3.57      -38.63    106.67 o
  -9   2  12     1574.58     1490.36    266.89 o
  -8   2  12     2556.36     2673.21    351.86 o
  -7   2  12     1393.12     1273.17    150.67 o
  -6   2  12      466.98      454.02    111.14 o
  -5   2  12      991.13     1009.15    133.45 o
  -4   2  12     3438.65     3136.82    139.74 o
  -3   2  12     6021.64     6042.65    142.67 o
  -2   2  12     1349.97     1341.33     64.39 o
  -1   2  12     1420.62     1141.77     76.47 o
   0   2  12     4490.84     3810.78    140.09 o
   1   2  12     7205.56     6642.34    388.87 o
   2   2  12     2206.12     2315.77    387.64 o
   3   2  12        1.73      -46.81    119.18 o
   4   2  12     1301.72     1475.40    160.07 o
   5   2  12     1726.86     1756.85    180.93 o
   6   2  12      533.91      473.85    135.01 o
  -9   3  12      783.30      533.92    123.19 o
  -8   3  12        7.22      -10.66     76.31 o
  -7   3  12     1891.69     2037.85    181.57 o
  -6   3  12     3421.51     3169.39    199.55 o
  -5   3  12     1541.79     1493.45    107.42 o
  -4   3  12       20.93       98.19     48.63 o
  -3   3  12     2637.94     2597.50    106.26 o
  -2   3  12     1365.38     1271.47     67.45 o
  -1   3  12     1519.91     1573.99     99.24 o
   0   3  12      109.80      262.03     55.95 o
   1   3  12      409.58      471.09     98.11 o
   2   3  12      682.69      588.63    114.69 o
   3   3  12      614.93      618.03    121.66 o
   4   3  12      136.61       71.53     95.83 o
   5   3  12      110.66      161.86    133.18 o
   6   3  12       36.25       12.22    112.97 o
  -9   4  12      787.07      795.94    134.26 o
  -8   4  12      817.99      705.20    133.63 o
  -7   4  12      551.83      420.03    113.98 o
  -6   4  12      101.96       61.86     96.41 o
  -5   4  12     3022.41     2880.90    158.05 o
  -4   4  12     6818.35     6796.71    177.46 o
  -3   4  12     3868.66     3735.85    127.08 o
  -2   4  12     1111.98     1099.05     63.82 o
  -1   4  12       47.82       69.37     49.35 o
   0   4  12     2840.07     2609.40    127.21 o
   1   4  12     3528.78     3420.55    188.18 o
   2   4  12     1375.20     1187.13    138.52 o
   3   4  12        0.20      -68.37     83.32 o
   4   4  12      576.72      507.60    121.08 o
   5   4  12      748.59      706.27    141.06 o
   6   4  12      154.72      187.57    118.56 o
  -9   5  12     1205.66     1416.50    161.33 o
  -8   5  12        8.22       29.18    100.44 o
  -7   5  12     3577.52     3797.77    223.03 o
  -6   5  12     4952.86     4867.12    269.89 o
  -5   5  12     1779.65     1687.36    116.82 o
  -4   5  12       23.74       37.04     50.84 o
  -3   5  12     1534.52     1377.89    104.50 o
  -2   5  12     4284.95     4609.11    381.41 o
  -1   5  12     3748.73     3883.01    232.82 o
   0   5  12      746.34      758.80     84.42 o
   1   5  12       26.56       21.99     67.79 o
   2   5  12     1255.90     1356.89    138.66 o
   3   5  12     1240.24     1072.01    192.07 o
   4   5  12      513.75      358.21    115.81 o
   5   5  12      122.80       93.05    104.14 o
   6   5  12      117.23      304.91    123.92 o
  -9   6  12      233.26      244.77    103.33 o
  -8   6  12      625.54      625.07    128.23 o
  -7   6  12       44.25     -109.63     73.09 o
  -6   6  12      298.96      376.03     85.12 o
  -5   6  12      496.30      628.48     80.25 o
  -4   6  12     1723.66     1704.28     93.79 o
  -3   6  12     1472.25     1253.99     95.55 o
  -2   6  12      382.44      484.05     71.55 o
  -1   6  12       42.06       56.75     47.59 o
   0   6  12      251.83      209.86     68.37 o
   1   6  12      188.44      275.25     68.55 o
   2   6  12      215.67      274.86     95.02 o
   3   6  12        0.30      -32.91     79.07 o
   4   6  12       23.80       47.06    166.08 o
   5   6  12      112.89      208.19    114.26 o
   6   6  12      226.80      223.52    121.70 o
  -9   7  12      429.97      334.94    152.35 o
  -8   7  12      414.42      396.04    125.57 o
  -7   7  12     3922.98     3919.07    264.70 o
  -6   7  12     9190.72     9120.15    269.60 o
  -5   7  12     4805.22     4590.38    147.32 o
  -4   7  12       16.20      -12.38     56.81 o
  -3   7  12     2382.34     2243.38    118.53 o
  -2   7  12     9024.66     9041.79    556.62 o
  -1   7  12     7597.99     7600.67    276.34 o
   0   7  12     2167.32     2299.30    165.05 o
   1   7  12      102.11       82.11     66.15 o
   2   7  12     1627.55     1730.19    119.67 o
   3   7  12     1719.27     1747.91    160.31 o
   4   7  12     1059.78     1078.88    143.01 o
   5   7  12       49.10      -40.56     97.78 o
  -9   8  12       47.95      182.50    105.00 o
  -8   8  12      151.79       64.23    108.70 o
  -7   8  12       78.17      137.79     62.89 o
  -6   8  12      126.42      120.42     69.43 o
  -5   8  12       38.39      102.39     50.20 o
  -4   8  12       79.38       56.81     58.68 o
  -3   8  12      396.50      337.87     75.01 o
  -2   8  12      250.66      289.60     68.05 o
  -1   8  12      119.56      158.45     82.80 o
   0   8  12      102.40      135.88     62.47 o
   1   8  12       73.97      128.42     66.18 o
   2   8  12      132.40      259.09     73.23 o
   3   8  12       11.50       23.33     70.21 o
   4   8  12      215.06      134.52     95.93 o
   5   8  12       96.40      -12.96    104.88 o
  -8   9  12        3.58     -132.14     88.09 o
  -7   9  12     2425.78     2149.47    137.09 o
  -6   9  12     4448.27     4286.63    173.39 o
  -5   9  12     3283.19     3210.97    124.60 o
  -4   9  12      675.87      743.85     85.75 o
  -3   9  12     2455.04     2414.53    129.84 o
  -2   9  12     6691.84     6664.46    205.09 o
  -1   9  12     6248.78     6414.63    255.28 o
   0   9  12      920.34      894.78    117.65 o
   1   9  12      287.61      438.07     79.08 o
   2   9  12     1585.77     1531.72    116.79 o
   3   9  12     3520.94     3237.24    183.96 o
   4   9  12     1631.23     1590.63    177.50 o
   5   9  12      255.00      117.96    109.89 o
  -8  10  12       33.51      -51.56     97.38 o
  -7  10  12       16.61       72.29     72.11 o
  -6  10  12       78.74       66.64     47.14 o
  -5  10  12      822.66      851.87     88.07 o
  -4  10  12     2152.48     2285.14    151.94 o
  -3  10  12     2706.67     2680.17    131.34 o
  -2  10  12     1150.02     1129.51    129.03 o
  -1  10  12      163.58       73.57     78.05 o
   0  10  12      924.99      777.07    227.07 o
   1  10  12     1965.09     2096.13    125.57 o
   2  10  12      189.25      233.09     76.26 o
   3  10  12       22.97       40.02     66.71 o
   4  10  12      380.03      532.84     94.86 o
   5  10  12      459.70      514.26     99.72 o
  -8  11  12        2.88       40.40     56.92 o
  -7  11  12      472.67      474.52     89.38 o
  -6  11  12     2915.26     3122.77    126.78 o
  -5  11  12     3080.34     3165.60    145.08 o
  -4  11  12      423.97      539.20     93.35 o
  -3  11  12      198.46      246.52     67.20 o
  -2  11  12     3268.54     3630.97    191.25 o
  -1  11  12     2570.54     2691.49    168.69 o
   0  11  12      595.40      580.42    107.14 o
   1  11  12      163.03       35.84     84.21 o
   2  11  12     2366.74     2279.94    134.22 o
   3  11  12     1710.48     1528.24    124.24 o
   4  11  12     1228.77     1039.66    115.13 o
   5  11  12        2.28      -58.84     60.45 o
  -8  12  12     1504.37     1677.40    138.35 o
  -7  12  12     1350.71     1207.48    116.98 o
  -6  12  12       13.28        2.57     51.47 o
  -5  12  12      329.07      365.74     74.27 o
  -4  12  12     2995.57     3105.36    142.19 o
  -3  12  12     2582.95     2745.33    170.65 o
  -2  12  12      114.90      186.19     83.02 o
  -1  12  12      407.27      409.30     93.96 o
   0  12  12     2213.05     2532.34    171.10 o
   1  12  12     2481.09     2388.76    167.70 o
   2  12  12     1029.99     1007.57    102.32 o
   3  12  12       78.29      175.86     77.81 o
   4  12  12     1348.86     1809.00    130.29 o
   5  12  12      617.16      880.32    118.92 o
  -8  13  12        4.06       27.92     64.45 o
  -7  13  12      357.66      351.66     87.30 o
  -6  13  12      684.77      800.42     78.71 o
  -5  13  12      482.05      564.44     81.39 o
  -4  13  12      376.59      474.69     77.56 o
  -3  13  12      221.35       59.93    124.43 o
  -2  13  12     1282.39     1228.27    130.83 o
  -1  13  12     1990.78     1955.78    348.71 o
   0  13  12     1074.91     1451.31    145.04 o
   1  13  12       10.83      -26.64     81.79 o
   2  13  12      750.72      885.70    124.93 o
   3  13  12     1682.50     1731.74    129.71 o
   4  13  12      588.47      406.56     78.77 o
  -7  14  12     1578.17     1539.86    100.02 o
  -6  14  12      388.01      433.40    114.66 o
  -5  14  12      985.97      956.22     98.59 o
  -4  14  12     3262.59     3466.36    150.88 o
  -3  14  12     2416.05     2998.28    440.59 o
  -2  14  12      344.20      308.16     95.72 o
  -1  14  12      634.52      680.45    111.34 o
   0  14  12     3336.52     3423.22    199.07 o
   1  14  12     3859.32     4058.75    216.46 o
   2  14  12      850.40     1140.14    259.89 o
   3  14  12       76.39       20.55     74.44 o
   4  14  12      849.77     1023.51    106.40 o
  -7  15  12        3.44       58.65     48.99 o
  -6  15  12       37.37      100.83     63.40 o
  -5  15  12       73.46      116.17     65.21 o
  -4  15  12       35.28       80.28     64.74 o
  -3  15  12       17.40      106.25     88.55 o
  -2  15  12      319.96      284.05     96.53 o
  -1  15  12      874.65      810.51    118.66 o
   0  15  12      901.94      883.85    129.16 o
   1  15  12      122.52      170.49    144.64 o
   2  15  12        3.89       84.97     94.50 o
   3  15  12       22.21      135.10     76.10 o
   4  15  12       15.37       28.97    108.22 o
  -7  16  12      989.88      954.41     96.49 o
  -6  16  12       68.49      124.74     66.18 o
  -5  16  12     2449.95     2749.33    145.01 o
  -4  16  12     5337.93     5383.01    293.84 o
  -3  16  12     4067.38     4235.08    229.87 o
  -2  16  12      481.15      582.75    104.13 o
  -1  16  12      355.41      449.63    107.99 o
   0  16  12     3530.00     3312.16    293.05 o
   1  16  12     4032.70     4193.02    222.48 o
   2  16  12     1869.09     1873.86    246.50 o
   3  16  12       33.39       38.26     63.63 o
   4  16  12      295.04      420.07     81.44 o
  -6  17  12      182.43      236.22     71.01 o
  -5  17  12      182.28      198.21     76.17 o
  -4  17  12        0.26       83.78    135.28 o
  -3  17  12       99.52      115.05     88.64 o
  -2  17  12      459.58      543.36    112.62 o
  -1  17  12      478.09      523.54    183.23 o
   0  17  12       28.42      -17.34     82.78 o
   1  17  12      145.08      136.10    163.11 o
   2  17  12      120.37      127.62    122.86 o
   3  17  12       81.92      -71.86    113.41 o
  -6  18  12      118.34       97.44     67.91 o
  -5  18  12     2032.85     2233.74    136.12 o
  -4  18  12     4985.20     4929.56    233.22 o
  -3  18  12     2870.31     2806.77    288.15 o
  -2  18  12     1033.55     1388.27    163.63 o
  -1  18  12      160.75       91.51     96.17 o
   0  18  12     1755.80     1773.01    164.87 o
   1  18  12     1068.12      932.34    150.16 o
   2  18  12      536.96      586.01    105.05 o
   3  18  12       16.15      -26.97     72.98 o
  -5  19  12      768.28      738.83     93.46 o
  -4  19  12       18.09      118.36     95.64 o
  -3  19  12      409.89      443.10    113.02 o
  -2  19  12     3000.15     3456.69    210.90 o
  -1  19  12     1836.77     2187.39    223.75 o
   0  19  12      695.74      849.63    128.16 o
   1  19  12        7.79      -85.75     76.67 o
   2  19  12      567.24      631.35    163.46 o
  -5  20  12     1193.34     1392.35    146.65 o
  -4  20  12     1121.27     1179.88    146.10 o
  -3  20  12      585.94      636.21    135.11 o
  -2  20  12       40.96       88.65     97.65 o
  -1  20  12      394.21      534.26    119.77 o
   0  20  12      390.45      285.66    104.53 o
   1  20  12      548.67      531.72    113.99 o
   2  20  12      239.46      158.75     91.01 o
  -4  21  12      160.77      357.95     99.65 o
  -3  21  12      885.79      853.76    132.64 o
  -2  21  12     2285.44     2248.90    254.55 o
  -1  21  12     2793.57     3444.72    474.97 o
   0  21  12      750.59     1027.91    138.71 o
   1  21  12      162.05       87.73    110.96 o
  -3  22  12       96.04       68.41    180.00 o
  -2  22  12        3.21      -31.89     90.37 o
  -1  22  12       68.14      100.23    102.83 o
   0  22  12      188.90      165.42    128.54 o
  -8   1  13      995.28     1005.21    130.44 o
  -7   1  13     2981.31     2659.95    200.47 o
  -6   1  13     3820.60     3470.78    218.50 o
  -5   1  13     1547.63     1865.07    175.62 o
  -4   1  13      128.82       71.83     92.56 o
  -3   1  13     2685.77     2776.87    132.04 o
  -2   1  13     6823.70     6872.78    142.41 o
  -1   1  13     3028.03     3030.55     93.15 o
   0   1  13        2.72        3.95     56.27 o
   1   1  13     2702.92     2880.69    179.06 o
   2   1  13     3724.60     3583.11    329.80 o
   3   1  13     2891.15     2670.71    193.59 o
   4   1  13      271.37      291.75    112.79 o
   5   1  13      100.12      365.25    204.59 o
  -8   2  13     1379.46     1285.56    151.84 o
  -7   2  13      243.43      -39.21    186.65 o
  -6   2  13       65.34       64.09     98.12 o
  -5   2  13      848.15      976.19    132.09 o
  -4   2  13      744.36      498.31    107.01 o
  -3   2  13       23.03      129.83     50.82 o
  -2   2  13        3.93       77.84     37.29 o
  -1   2  13      781.10      760.15     70.18 o
   0   2  13      497.89      604.62     88.52 o
   1   2  13      139.40      135.63     89.87 o
   2   2  13       13.32       93.73    106.49 o
   3   2  13      178.00      340.26    106.45 o
   4   2  13      148.77       75.22     98.67 o
   5   2  13      197.11      332.71    123.66 o
  -8   3  13      831.60      900.79    134.02 o
  -7   3  13     1770.61     1689.44    311.25 o
  -6   3  13     1652.64     1643.47    164.23 o
  -5   3  13      810.74     1065.76    132.60 o
  -4   3  13      643.41      565.24     80.73 o
  -3   3  13     3752.61     3404.91    121.78 o
  -2   3  13     5487.72     5586.07    172.05 o
  -1   3  13     3275.74     3432.77    120.70 o
   0   3  13      124.71      116.90     62.56 o
   1   3  13      556.90      580.28     83.12 o
   2   3  13     2275.03     2166.58    191.20 o
   3   3  13     1594.85     1624.52    163.94 o
   4   3  13      265.64      268.01    110.96 o
   5   3  13      134.47      207.89    114.48 o
  -8   4  13     1384.05     1514.30    163.28 o
  -7   4  13      401.27      350.69    352.91 o
  -6   4  13      702.96      720.43    125.12 o
  -5   4  13     2628.67     2751.85    187.05 o
  -4   4  13     2667.73     2794.01    140.17 o
  -3   4  13      485.15      673.56     71.97 o
  -2   4  13      563.71      512.71     75.84 o
  -1   4  13     1591.10     1439.44     99.62 o
   0   4  13     1995.19     1931.32    125.22 o
   1   4  13      785.79      993.40     99.20 o
   2   4  13        2.23      -31.80     80.53 o
   3   4  13      193.23      187.28    111.13 o
   4   4  13      629.05      793.77    188.13 o
   5   4  13      435.38      639.73    138.59 o
  -8   5  13      313.14      184.37    115.94 o
  -7   5  13      774.37      716.37    122.12 o
  -6   5  13     1013.29      898.92    135.75 o
  -5   5  13       54.13      103.14    115.44 o
  -4   5  13      290.82      418.10     60.83 o
  -3   5  13     2188.54     1996.82    114.35 o
  -2   5  13     1782.66     1814.33    159.15 o
  -1   5  13     1189.92     1356.81    124.85 o
   0   5  13      381.05      451.10     74.47 o
   1   5  13      447.50      529.01     83.42 o
   2   5  13      707.56      728.32    120.39 o
   3   5  13      416.83      312.55    106.72 o
   4   5  13       30.80      -19.68     93.98 o
   5   5  13       64.91      125.27    110.73 o
  -8   6  13     1880.89     1953.47    180.44 o
  -7   6  13        8.74      -76.22    115.16 o
  -6   6  13     2244.72     2492.47    185.62 o
  -5   6  13     7824.72     7528.03    237.02 o
  -4   6  13     5958.71     6225.44    189.78 o
  -3   6  13      710.39      829.82    103.55 o
  -2   6  13       72.30       -4.76     40.06 o
  -1   6  13     2709.99     2636.95    163.34 o
   0   6  13     2435.37     2638.57    129.98 o
   1   6  13     1732.24     1807.00    117.36 o
   2   6  13      296.96      221.96     75.81 o
   3   6  13      417.07      514.62    167.05 o
   4   6  13      689.49      844.05    138.05 o
  -8   7  13       32.32      167.82    143.51 o
  -7   7  13      481.21      583.06    107.68 o
  -6   7  13      220.88      279.18    109.76 o
  -5   7  13       67.53      128.09     66.60 o
  -4   7  13      661.07      670.54     72.83 o
  -3   7  13      172.62      127.50     63.57 o
  -2   7  13       45.56      -23.72     55.35 o
  -1   7  13       79.15       71.00    139.92 o
   0   7  13        0.49      -22.96     75.65 o
   1   7  13        2.85       11.26     62.76 o
   2   7  13       73.50       52.14     64.44 o
   3   7  13        4.40       30.43     68.78 o
   4   7  13        1.56      -23.55     93.09 o
  -8   8  13     1328.35     1291.80    166.35 o
  -7   8  13      276.00      209.87     89.85 o
  -6   8  13     1209.77     1332.42    109.57 o
  -5   8  13     4893.62     4718.80    183.52 o
  -4   8  13     4738.21     4940.32    175.98 o
  -3   8  13     1655.62     1818.02    114.49 o
  -2   8  13      285.75      258.10     88.03 o
  -1   8  13     2711.28     2738.82    169.10 o
   0   8  13     5027.99     4490.75    281.41 o
   1   8  13     2765.81     2829.49    142.99 o
   2   8  13      146.61      174.60     72.56 o
   3   8  13      365.41      400.66     84.29 o
   4   8  13      753.61      890.40    110.59 o
  -8   9  13      134.79        7.62    141.06 o
  -7   9  13       95.28      160.01    114.46 o
  -6   9  13       25.56       63.82     59.46 o
  -5   9  13       17.94       62.91     67.19 o
  -4   9  13      109.13       91.07     62.09 o
  -3   9  13      447.95      502.80     77.91 o
  -2   9  13     1043.54     1101.42    121.78 o
  -1   9  13     1295.22     1319.26    132.79 o
   0   9  13      402.72      287.38     91.90 o
   1   9  13       21.07      -47.00     74.24 o
   2   9  13      256.61      283.97     76.41 o
   3   9  13      195.39      293.28     87.25 o
   4   9  13        3.21      -25.75     75.20 o
  -7  10  13      595.45      465.49     83.53 o
  -6  10  13      397.37      499.73     76.58 o
  -5  10  13     2719.87     2793.54    120.25 o
  -4  10  13     3526.74     3621.52    151.86 o
  -3  10  13     1272.03     1418.38    134.17 o
  -2  10  13       42.37      138.25     80.20 o
  -1  10  13     2651.72     2707.78    174.16 o
   0  10  13     3297.81     3464.82    196.51 o
   1  10  13     1303.46     1132.47    133.25 o
   2  10  13      105.61       57.95     66.25 o
   3  10  13      216.44      281.02     82.63 o
   4  10  13      968.40     1119.18    116.16 o
  -7  11  13      290.22      309.14     82.76 o
  -6  11  13      825.59      805.28     92.17 o
  -5  11  13      567.42      727.49     83.38 o
  -4  11  13       29.85       33.10     57.81 o
  -3  11  13     1468.18     1542.32    138.12 o
  -2  11  13     2990.30     3293.03    189.12 o
  -1  11  13     1519.01     1808.64    153.06 o
   0  11  13      176.22      159.43    105.53 o
   1  11  13      912.60      891.51    124.97 o
   2  11  13     1681.32     1658.58    156.24 o
   3  11  13      592.00      657.75     96.90 o
   4  11  13        2.56       -5.02     70.92 o
  -7  12  13      107.39       24.01     69.04 o
  -6  12  13       17.24       47.98    144.22 o
  -5  12  13      623.43      705.63     87.52 o
  -4  12  13     1246.50     1291.42    105.17 o
  -3  12  13     1526.76     1388.54    161.10 o
  -2  12  13        0.65      129.31     85.16 o
  -1  12  13     1374.33     1473.12    143.02 o
   0  12  13     1366.04     1383.19    143.33 o
   1  12  13      806.71      737.05    119.07 o
   2  12  13       38.71       21.32     88.20 o
   3  12  13      269.90      244.93     76.15 o
  -7  13  13     2310.81     2318.50    148.25 o
  -6  13  13     3053.04     3169.30    211.83 o
  -5  13  13      921.21     1093.50     99.99 o
  -4  13  13       11.09       35.98     62.48 o
  -3  13  13     1681.07     1674.09    280.98 o
  -2  13  13     1811.28     1806.67    154.12 o
  -1  13  13      770.46      837.91    123.67 o
   0  13  13       85.69      125.91     91.97 o
   1  13  13     1767.80     2031.92    261.20 o
   2  13  13     1741.09     1823.20    164.09 o
   3  13  13     1136.72     1111.50    138.66 o
  -6  14  13      325.40      362.97     67.99 o
  -5  14  13      216.82      226.56     72.18 o
  -4  14  13      363.43      478.18    100.91 o
  -3  14  13      804.10      774.47    118.30 o
  -2  14  13       41.88      116.31     82.41 o
  -1  14  13       16.53       45.56     85.25 o
   0  14  13      950.80     1027.90    127.24 o
   1  14  13      752.36      774.98    121.07 o
   2  14  13      209.27      206.93    100.86 o
   3  14  13        3.35       43.50     93.23 o
  -6  15  13     1755.09     1859.22    124.89 o
  -5  15  13      823.11      845.87     96.08 o
  -4  15  13      620.68      736.07    115.94 o
  -3  15  13     2902.80     2690.16    258.58 o
  -2  15  13     3247.56     3280.11    200.89 o
  -1  15  13     1717.07     1852.08    213.77 o
   0  15  13        5.28      -29.66     86.25 o
   1  15  13      915.64      834.08    128.28 o
   2  15  13     2735.02     2826.07    348.27 o
  -5  16  13       18.50       65.35     69.93 o
  -4  16  13       68.33       25.96    213.77 o
  -3  16  13       42.76        3.59     84.39 o
  -2  16  13      213.23      456.14    107.59 o
  -1  16  13       62.16      116.96     91.71 o
   0  16  13       42.02       62.71     90.48 o
   1  16  13      272.54      365.78    109.49 o
   2  16  13      151.25      281.06    101.04 o
  -5  17  13      107.27      101.25     86.00 o
  -4  17  13      806.49      860.35    128.37 o
  -3  17  13     2976.18     2999.09    196.82 o
  -2  17  13     3127.33     3195.17    205.54 o
  -1  17  13     1566.03     1719.22    164.98 o
   0  17  13      103.28      193.61     98.28 o
   1  17  13      541.19      630.36    122.09 o
  -4  18  13      777.50      723.66    119.92 o
  -3  18  13      265.08      382.58    105.32 o
  -2  18  13       45.20      -13.66     84.94 o
  -1  18  13      885.83     1243.19    272.23 o
   0  18  13      708.60      766.26    132.36 o
   1  18  13      442.39      791.50    216.22 o
  -3  19  13     1826.68     2042.56    173.72 o
  -2  19  13     1740.25     2161.15    180.84 o
  -1  19  13      453.98      507.19    117.45 o
   0  19  13        6.42       41.22     96.33 o
  -7   0  14       12.36     -119.71    129.68 o
  -6   0  14     1077.77     1277.74    218.94 o
  -5   0  14     4943.41     5414.78    355.44 o
  -4   0  14     3392.90     3871.90    298.92 o
  -3   0  14      821.83      967.45    172.21 o
  -2   0  14      360.78      394.16     78.83 o
  -1   0  14     3136.76     3158.72    165.74 o
   0   0  14     3563.46     3180.79    242.56 o
   1   0  14      803.83      739.76    159.61 o
   2   0  14      566.69      491.08    156.28 o
   3   0  14     1731.90     1977.78    253.76 o
  -7   1  14      587.24      551.37    128.56 o
  -6   1  14      242.58      268.83    107.07 o
  -5   1  14       28.22      166.02     99.22 o
  -4   1  14       32.12       42.80     87.73 o
  -3   1  14       37.83      -35.34     73.14 o
  -2   1  14        4.50        7.28     62.47 o
  -1   1  14        1.40      110.23     43.12 o
   0   1  14      288.05      316.43     62.24 o
   1   1  14      183.66       86.05     82.83 o
   2   1  14       47.24      230.00    186.82 o
   3   1  14       13.07       60.53     95.72 o
  -7   2  14       87.88      103.61    101.99 o
  -6   2  14     1512.11     1591.04    164.35 o
  -5   2  14     2686.37     2848.28    193.60 o
  -4   2  14     2522.95     2630.18    223.75 o
  -3   2  14       60.45      137.59     55.26 o
  -2   2  14      745.44      779.96     76.01 o
  -1   2  14     4587.75     4469.13    124.39 o
   0   2  14     4023.32     3632.73    151.53 o
   1   2  14      366.50      291.33     71.94 o
   2   2  14      234.69      398.78    104.88 o
   3   2  14     1308.64     1809.00    172.23 o
  -7   3  14     1264.08     1157.19    156.48 o
  -6   3  14     1264.78     1168.53    146.28 o
  -5   3  14        1.32      -39.36    112.53 o
  -4   3  14      890.47      863.92    126.47 o
  -3   3  14     1240.38     1507.29    110.79 o
  -2   3  14      377.73      438.04     64.49 o
  -1   3  14       36.63       47.17     69.96 o
   0   3  14       88.46       91.87     62.98 o
   1   3  14      604.66      605.99     84.76 o
   2   3  14      433.05      457.94    106.21 o
   3   3  14      203.56       87.86    163.11 o
  -7   4  14      326.70      392.78    223.14 o
  -6   4  14     1020.37      903.84    279.23 o
  -5   4  14     2129.95     2257.57    231.54 o
  -4   4  14     1036.24      846.00    124.68 o
  -3   4  14        4.28      117.65     78.61 o
  -2   4  14      755.40      710.34     74.79 o
  -1   4  14     1874.76     1861.11    143.15 o
   0   4  14     1794.51     2029.56    120.93 o
   1   4  14      655.00      727.86     89.55 o
   2   4  14        2.53       73.26     67.63 o
   3   4  14      313.17      276.68    111.02 o
  -7   5  14     2056.02     1856.73    195.92 o
  -6   5  14      474.56      424.61    120.34 o
  -5   5  14      697.49      586.93    121.00 o
  -4   5  14     3084.88     2940.49    146.89 o
  -3   5  14     5080.78     5296.72    158.71 o
  -2   5  14     1851.73     1816.70    141.26 o
  -1   5  14       11.54      -35.88     68.12 o
   0   5  14      611.79      704.71    108.69 o
   1   5  14     1299.32     1418.47    110.65 o
   2   5  14      923.59      916.92    101.20 o
   3   5  14      249.06      206.74    124.69 o
  -7   6  14       48.16      119.88    107.02 o
  -6   6  14      812.30      854.54    151.47 o
  -5   6  14      769.01      734.30    226.90 o
  -4   6  14      175.82      301.53     99.13 o
  -3   6  14        6.11       73.96     66.66 o
  -2   6  14      258.02      398.26     87.24 o
  -1   6  14      355.84      241.60     87.28 o
   0   6  14      408.66      422.02     92.61 o
   1   6  14      109.23      224.28     66.77 o
   2   6  14        1.27       68.52     68.18 o
   3   6  14       22.31       17.94     69.02 o
  -7   7  14     3254.18     3393.04    376.01 o
  -6   7  14      646.44      667.52    128.11 o
  -5   7  14      170.17      263.83    115.36 o
  -4   7  14     2855.95     2853.83    189.35 o
  -3   7  14     5399.09     5409.45    188.02 o
  -2   7  14     2610.87     2870.24    172.83 o
  -1   7  14       83.93      115.52     78.91 o
   0   7  14      545.51      571.42    105.61 o
   1   7  14     1381.97     1608.24    148.80 o
   2   7  14     1772.74     1975.10    194.52 o
   3   7  14      665.57      825.64    105.21 o
  -7   8  14        5.41      124.28    107.11 o
  -6   8  14        5.04       98.24     96.34 o
  -5   8  14       17.02       46.01     63.34 o
  -4   8  14        0.09       34.50     48.34 o
  -3   8  14       47.92       85.55     80.68 o
  -2   8  14        9.03      109.40     76.35 o
  -1   8  14      245.10      278.61     88.44 o
   0   8  14      179.34      331.37     94.00 o
   1   8  14       63.41      174.72    124.17 o
   2   8  14        3.73       67.54     82.25 o
   3   8  14       20.62      133.81     91.64 o
  -6   9  14     1429.06     1234.20    139.36 o
  -5   9  14       48.55      122.02     72.63 o
  -4   9  14     1507.88     1565.34    110.09 o
  -3   9  14     4159.13     4143.30    271.88 o
  -2   9  14     3868.28     4297.60    239.06 o
  -1   9  14      116.13      194.40     85.44 o
   0   9  14      508.49      551.04    110.71 o
   1   9  14     1795.60     1881.16    178.86 o
   2   9  14     1675.37     1906.22    162.95 o
   3   9  14      387.94      381.32     95.20 o
  -6  10  14      239.25      451.99     71.73 o
  -5  10  14      393.93      448.58     84.95 o
  -4  10  14      795.73      912.60     95.84 o
  -3  10  14       61.06      222.83     82.67 o
  -2  10  14       18.98        5.66     75.05 o
  -1  10  14      757.68      754.83    111.60 o
   0  10  14     1227.37     1411.06    146.45 o
   1  10  14      155.37      149.71     92.39 o
   2  10  14        4.60       24.16     79.34 o
  -6  11  14      809.00      959.53     99.96 o
  -5  11  14      342.40      476.70     81.84 o
  -4  11  14      210.23      248.92     81.73 o
  -3  11  14     1219.71     1311.44    133.20 o
  -2  11  14     1028.03     1090.45    129.52 o
  -1  11  14      215.74      327.28    195.49 o
   0  11  14      743.32      973.37    149.72 o
   1  11  14     1486.53     1377.20    144.16 o
   2  11  14     1172.82     1008.38    138.42 o
  -5  12  14     2055.48     2138.49    128.14 o
  -4  12  14     1029.20     1217.79    128.07 o
  -3  12  14      155.33      108.58     83.56 o
  -2  12  14      343.48      413.26     99.99 o
  -1  12  14     1585.44     1611.80    152.31 o
   0  12  14     1417.09     1410.51    150.20 o
   1  12  14      215.42      211.38     95.20 o
   2  12  14      324.75      254.53    104.42 o
  -5  13  14        0.08       36.54     84.86 o
  -4  13  14      273.15      389.08     95.45 o
  -3  13  14      665.91      665.35    113.05 o
  -2  13  14     1092.51     1363.31    201.44 o
  -1  13  14      353.96      532.49    112.18 o
   0  13  14        2.29      107.75    138.61 o
   1  13  14      397.49      186.21     94.85 o
  -5  14  14     1860.90     1912.47    286.40 o
  -4  14  14     1159.37     1389.09    141.89 o
  -3  14  14       12.52      -44.60    116.12 o
  -2  14  14      538.87      500.35    108.44 o
  -1  14  14     1682.52     1747.21    176.76 o
   0  14  14     1792.66     1939.32    206.42 o
   1  14  14       98.82      125.87     97.83 o
  -4  15  14       37.30       91.97    117.87 o
  -3  15  14       76.28       80.42    156.46 o
  -2  15  14      187.29      320.32    108.77 o
  -1  15  14      587.51      661.96    122.92 o
   0  15  14      128.60      124.92    119.44 o
  -3  16  14       18.82      -88.57     78.74 o
  -2  16  14     1164.58     1146.36    153.75 o
  -1  16  14     2121.87     2173.85    180.51 o
  -6   1  15      277.83      440.35    118.86 o
  -5   1  15       52.33      164.30    100.16 o
  -4   1  15     1529.53     1357.76    232.06 o
  -3   1  15     2528.67     2585.53    176.60 o
  -2   1  15      932.01      923.18    119.17 o
  -1   1  15       36.15      -20.56     64.05 o
   0   1  15     1174.12     1124.71     84.50 o
   1   1  15     2650.70     2624.72    143.11 o
   2   1  15     1101.88     1174.89    139.80 o
  -6   2  15      779.09      758.95    139.34 o
  -5   2  15      807.08      839.69    134.70 o
  -4   2  15      123.59       86.40    131.61 o
  -3   2  15      113.59      191.92    104.66 o
  -2   2  15      250.43      231.72     96.87 o
  -1   2  15      113.89      103.78     71.52 o
   0   2  15       23.00       90.34     53.94 o
   1   2  15       42.44      122.45     64.80 o
   2   2  15       52.88      111.61     85.30 o
  -6   3  15        7.96     -138.63     92.42 o
  -5   3  15      757.14      833.52    191.90 o
  -4   3  15     1996.04     2190.67    173.30 o
  -3   3  15     2562.53     2647.52    177.91 o
  -2   3  15      684.95      860.16     91.98 o
  -1   3  15       11.00      115.84     60.38 o
   0   3  15     1004.94      849.92    115.11 o
   1   3  15     1757.29     1729.93    121.95 o
   2   3  15      625.51      630.75     89.33 o
  -6   4  15     2003.65     2164.95    188.97 o
  -5   4  15     1382.03     1405.43    157.55 o
  -4   4  15        8.01      159.02    120.14 o
  -3   4  15      522.09      643.58     99.44 o
  -2   4  15     1343.80     1418.29    146.32 o
  -1   4  15     1441.35     1513.05    135.34 o
   0   4  15       95.42      162.75     81.03 o
   1   4  15       81.64       61.65     56.40 o
  -5   5  15      644.52      709.90    127.90 o
  -4   5  15     1498.13     1573.29    155.88 o
  -3   5  15      793.35      752.80    107.22 o
  -2   5  15      308.62      436.37     75.71 o
  -1   5  15      121.86      106.17     76.51 o
   0   5  15      580.00      580.99    146.48 o
   1   5  15      386.40      447.21     98.99 o
  -5   6  15     1925.40     1972.94    175.53 o
  -4   6  15       30.30        3.26     83.51 o
  -3   6  15     1360.39     1454.88    174.05 o
  -2   6  15     3091.28     3040.85    176.71 o
  -1   6  15     2288.56     2474.60    212.55 o
   0   6  15      846.56     1138.60    131.24 o
   1   6  15       28.47       90.12     82.62 o
  -5   7  15       88.78      191.84     96.13 o
  -4   7  15      270.39      431.02     75.72 o
  -3   7  15      303.27      442.80    124.16 o
  -2   7  15        1.54       13.72    107.63 o
  -1   7  15        5.87      -22.07     75.45 o
   0   7  15        1.12       68.52    116.99 o
   1   7  15        2.04      -27.44     78.77 o
  -5   8  15     2055.51     2407.20    183.32 o
  -4   8  15      168.03      264.68     89.56 o
  -3   8  15      482.55      619.33     99.49 o
  -2   8  15     2564.80     2641.64    173.07 o
  -1   8  15     2959.82     3381.97    313.09 o
   0   8  15      581.61      617.23    126.88 o
   1   8  15        0.96      -79.81    150.25 o
  -4   9  15      291.31      221.48    209.49 o
  -3   9  15      486.28      648.21    134.76 o
  -2   9  15      138.71       15.62     95.12 o
  -1   9  15       12.99       16.26     79.22 o
   0   9  15       24.22       -5.52     79.96 o
  -4  10  15      634.84      793.30    119.62 o
  -3  10  15       29.24       51.21    132.92 o
  -2  10  15     1049.77     1013.33    265.14 o
  -1  10  15     1517.02     1586.45    195.84 o
   0  10  15      763.45      838.07    120.95 o
  -3  11  15     1255.33     1518.13    155.15 o
  -2  11  15      457.19      743.07    114.74 o
  -1  11  15        4.33       90.08     86.19 o
 
